# Supplementary material for: Impact of lymphovascular invasion on lymph node metastasis for patients undergoing radical prostatectomy with negative resection margin
Source: BMC Cancer. 2017 May 8;17:321. doi: 10.1186/s12885-017-3307-4 (PMC5422954; doi:10.1186/s12885-017-3307-4)
Supplement: Additional file 1: — Raw patient parameters used in the analysis. (XLSX 164 kb) [file 12885_2017_3307_MOESM1_ESM.xlsx]

## Sheet: Sheet4
ageRange	initialPSA	pT	pN	pGSSum	PSM	daysToBCR	isBCR	LVI	Fudays	isT3over	pGSSumGrp	iPSAabove20	monthsToBCR	Fumonths	overallDeath	CancerSpecificMortality	SurvivalDays	organConfined	pTGrp	KMGroup5	Metastasis	daysToMetastasis	MetsSiteNum
2	8.1	5	0	9	0	4680	0	0	4928	0	2	0	156	164.27	0	0	4928	1	2	0	0	4928	0
1	17.4	5	0	7	0	716	1	0	777	0	1	0	23.87	25.9	0	0	777	1	2	0	0	777	0
1	11	5	0	7	0	4650	0	0	125	0	1	0	155	4.17	0	0	125	1	2	0	0	125	0
0	10.2	5	0	6	0	4620	0	0	1322	0	0	0	154	44.07	0	0	1322	1	2	0	0	1322	0
2	20.8	5	0	7	0	1680	0	0	1607	0	1	1	56	53.57	1	0	1631	1	2	0	1	1624	5
1	17.7	3	0	7	0	32	1	0	4277	0	1	0	1.07	142.57	1	0	4299	1	2	0	0	4277	0
1	18	7	0	8	0	50	1	1	4526	1	2	0	1.67	150.87	0	0	4526	0	3	4	0	4526	0
1	2	0	0	0	0	2850	0	0	895	0	0	0	95	29.83	0	1	895	1	2	0	0	895	0
1	33.2	8	0	8	0	5	1	1	2852	1	2	1	0.17	95.07	1	1	2856	0	4	6	1	2682	1
1	41.3	5	0	7	0	295	1	0	2110	0	1	1	9.83	70.33	0	0	2110	1	2	0	0	2110	0
1	123	6	0	8	0	1138	1	0	4306	1	2	1	37.93	143.53	0	0	4306	0	3	2	0	4306	0
2	43.6	7	0	7	0	2970	0	0	26	1	1	1	99	0.87	1	1	36	0	3	2	0	26	0
2	83.4	8	0	8	0	4	1	0	685	1	2	1	0.13	22.83	0	0	685	0	4	6	0	685	0
1	15.2	4	0	7	0	2130	0	0	2190	0	1	0	71	73	0	0	2190	1	2	0	0	2190	0
1	6.9	6	0	7	0	4290	0	0	4351	1	1	0	143	145.03	0	0	4351	0	3	2	0	4351	0
1	84.8	3	0	6	0	4320	0	0	3044	0	0	1	144	101.47	0	0	3044	1	2	0	0	3044	0
0	12.3	3	0	7	0	438	1	0	1722	0	1	0	14.6	57.4	1	1	2859	1	2	0	0	1722	0
2	10.4	7	0	9	0	389	1	0	608	1	2	0	12.97	20.27	1	0	652	0	3	2	0	608	0
1	10.6	8	0	7	0	690	0	0	804	1	1	0	23	26.8	0	0	804	0	4	6	0	804	0
1	32	7	0	7	0	284	1	0	815	1	1	1	9.47	27.17	1	1	828	0	3	2	0	815	0
0	40.4	5	0	8	0	2640	0	0	3560	0	2	1	88	118.67	0	0	3560	1	2	0	0	3560	0
1	18.3	5	0	7	0	4200	0	0	4262	0	1	0	140	142.07	0	0	4262	1	2	0	0	4262	0
0	21.6	6	0	7	0	4230	0	0	4296	1	1	1	141	143.2	0	0	4296	0	3	2	0	4296	0
2	8.1	5	0	9	0	4170	0	0	4248	0	2	0	139	141.6	0	0	4248	1	2	0	0	4248	0
1	55.8	8	0	9	0	1028	1	0	1961	1	2	1	34.27	65.37	0	1	1961	0	4	6	1	1373	1
1	7.3	5	0	8	0	2520	0	0	1978	0	2	0	84	65.93	0	0	1978	1	2	0	1	1015	1
0	5.7	3	0	6	0	4110	0	0	4112	0	0	0	137	137.07	0	0	4112	1	2	0	0	4112	0
2	12.7	5	0	7	0	4080	0	0	3966	0	1	0	136	132.2	0	0	3966	1	2	0	0	3966	0
2	7.7	7	0	9	0	8	1	0	188	1	2	0	0.27	6.27	1	1	1144	0	3	2	0	188	0
2	24	7	0	9	0	137	1	0	1651	1	2	1	4.57	55.03	0	0	1651	0	3	2	0	1651	0
1	46.4	8	0	7	0	22	1	0	4019	1	1	1	0.73	133.97	0	0	4019	0	4	6	0	4019	0
2	4.2	5	0	7	0	780	0	0	790	0	1	0	26	26.33	0	0	790	1	2	0	0	790	0
2	3.5	3	0	4	0	2820	0	0	144	0	0	0	94	4.8	0	0	144	1	2	0	0	144	0
1	44.4	8	0	7	0	6	1	0	3924	1	1	1	0.2	130.8	0	0	3924	0	4	6	0	3924	0
2	10.4	5	0	6	0	2610	0	0	473	0	0	0	87	15.77	1	1	656	1	2	0	1	487	5
0	10.7	0	0	0	0	3990	0	0	3960	0	0	0	133	132	0	0	3960	1	2	0	0	3960	0
0	12.9	6	0	7	0	3960	0	0	3858	1	1	0	132	128.6	0	0	3858	0	3	2	0	3858	0
1	72.4	3	0	8	0	419	1	0	3934	0	2	1	13.97	131.13	0	0	3934	1	2	0	0	3934	0
2	10.7	5	0	5	0	398	1	0	2654	0	0	0	13.27	88.47	0	0	2654	1	2	0	0	2654	0
2	42.6	7	0	7	0	9	1	1	425	1	1	1	0.3	14.17	0	0	425	0	3	4	0	425	0
1	19.9	6	0	7	0	3930	0	0	3182	1	1	0	131	106.07	0	0	3182	0	3	2	0	3182	0
1	37.8	7	0	9	0	575	1	0	3948	1	2	1	19.17	131.6	0	0	3948	0	3	2	0	3948	0
0	14.3	6	0	7	0	3900	0	0	2025	1	1	0	130	67.5	0	0	2025	0	3	2	0	2025	0
1	9.8	5	0	7	0	3870	0	0	1040	0	1	0	129	34.67	0	0	1040	1	2	0	0	1040	0
2	24.9	5	0	7	0	2970	0	0	1887	0	1	1	99	62.9	1	0	2443	1	2	0	0	1887	0
1	203	5	0	7	0	97	1	0	956	0	1	1	3.23	31.87	0	0	956	1	2	0	0	956	0
0	13.5	3	0	7	0	3810	0	0	3821	0	1	0	127	127.37	0	0	3821	1	2	0	0	3821	0
0	4.4	4	0	6	0	3780	0	0	3662	0	0	0	126	122.07	0	0	3662	1	2	0	0	3662	0
1	54.3	8	0	7	0	48	1	0	2200	1	1	1	1.6	73.33	1	1	3230	0	4	6	0	2200	0
1	6.6	6	0	7	0	3780	0	0	3574	1	1	0	126	119.13	0	0	3574	0	3	2	0	3574	0
2	5	5	0	7	0	3750	0	0	3718	0	1	0	125	123.93	0	0	3718	1	2	0	0	3718	0
1	8.7	6	0	6	0	3750	0	0	3700	1	0	0	125	123.33	0	0	3700	0	3	2	0	3700	0
1	19.8	7	0	7	0	34	1	0	34	1	1	0	1.13	1.13	0	0	34	0	3	2	0	34	0
1	6.1	5	0	7	0	3750	0	0	3317	0	1	0	125	110.57	0	0	3317	1	2	0	0	3317	0
2	29.9	6	0	8	1	3720	0	0	3480	1	2	1	124	116	0	0	3480	0	3	3	0	3480	0
1	64.4	5	0	8	1	78	1	0	2993	0	2	1	2.6	99.77	0	0	2993	0	2	0	0	2993	0
1	21.9	5	0	7	0	344	1	0	1719	0	1	1	11.47	57.3	0	0	1719	1	2	0	0	1719	0
0	5.3	6	0	6	1	1425	1	0	3049	1	0	0	47.5	101.63	0	0	3049	0	3	3	0	3049	0	a
1	9.8	5	0	7	0	1149	1	0	3058	0	1	0	38.3	101.93	0	0	3058	1	2	0	0	3058	0
0	15.1	5	0	7	0	3630	0	0	893	0	1	0	121	29.77	0	0	893	1	2	0	0	893	0
1	100	8	0	6	1	310	1	0	3663	1	0	1	10.33	122.1	0	0	3663	0	4	6	1	3277	1
1	4.4	3	0	6	1	3600	0	0	3562	0	0	0	120	118.73	0	0	3562	0	2	0	0	3562	0
2	6.1	7	0	8	0	538	1	1	2421	1	2	0	17.93	80.7	1	1	2434	0	3	4	1	1626	2
1	6.4	7	0	7	1	294	1	0	3527	1	1	0	9.8	117.57	0	0	3527	0	3	3	0	3527	0
2	11.8	5	0	7	0	550	1	0	2673	0	1	0	18.33	89.1	0	0	2673	1	2	0	0	2673	0
2	13	7	1	8	1	132	1	0	1572	1	2	0	4.4	52.4	0	1	1572	0	3	7	1	481	1
0	4.9	5	0	6	1	98	1	0	3062	0	0	0	3.27	102.07	0	0	3062	0	2	0	0	3062	0
1	8.4	5	0	7	0	2801	1	0	3483	0	1	0	93.37	116.1	0	0	3483	1	2	0	0	3483	0
1	13.3	6	0	6	0	3540	0	0	1975	1	0	0	118	65.83	0	0	1975	0	3	2	0	1975	0
0	22.8	7	1	7	1	47	1	1	1552	1	1	1	1.57	51.73	1	1	1643	0	3	7	1	1015	1
0	4.3	5	0	6	0	18	1	0	111	0	0	0	0.6	3.7	1	1	2628	1	2	0	0	111	0
1	22	7	1	7	1	62	1	1	3525	1	1	1	2.07	117.5	0	0	3525	0	3	7	0	3525	0
2	23.2	7	1	7	1	2550	0	1	16	1	1	1	85	0.53	1	1	2083	0	3	7	0	16	0
1	12.5	7	0	7	1	344	1	0	398	1	1	0	11.47	13.27	0	0	398	0	3	3	0	398	0
2	11.7	6	0	8	1	3420	0	0	1636	1	2	0	114	54.53	0	0	1636	0	3	3	0	1636	0
2	7	3	0	8	0	3390	0	0	1285	0	2	0	113	42.83	0	0	1285	1	2	0	0	1285	0
2	35	6	0	9	0	17	1	0	878	1	2	1	0.57	29.27	0	0	878	0	3	2	0	878	0
1	5.4	5	0	7	1	3360	0	0	1966	0	1	0	112	65.53	0	0	1966	0	2	0	0	1966	0
2	11.9	5	0	7	1	292	1	0	3377	0	1	0	9.73	112.57	0	0	3377	0	2	0	0	3377	0
1	6.1	7	0	6	0	986	1	0	3257	1	0	0	32.87	108.57	0	0	3257	0	3	2	0	3257	0
0	17.4	6	0	7	0	1057	1	0	3277	1	1	0	35.23	109.23	0	0	3277	0	3	2	0	3277	0
1	6.4	6	0	6	0	3330	0	0	3199	1	0	0	111	106.63	0	0	3199	0	3	2	0	3199	0
1	19.6	5	0	7	0	879	1	0	2092	0	1	0	29.3	69.73	0	0	2092	1	2	0	0	2092	0
1	57.1	5	0	7	1	186	1	0	3298	0	1	1	6.2	109.93	0	0	3298	0	2	0	0	3298	0
2	11.3	0	0	0	0	1140	0	0	1146	0	0	0	38	38.2	1	0	1149	1	2	0	0	1146	0
1	8.1	5	0	7	0	3300	0	0	3249	0	1	0	110	108.3	0	0	3249	1	2	0	0	3249	0
1	10.5	5	0	7	0	2520	0	0	1744	0	1	0	84	58.13	1	1	2375	1	2	0	0	1744	0
2	16	7	0	7	0	2087	1	0	3311	1	1	0	69.57	110.37	0	0	3311	0	3	2	0	3311	0
2	8.9	6	0	6	1	3300	0	0	3347	1	0	0	110	111.57	0	0	3347	0	3	3	0	3347	0
0	2.2	0	0	6	0	3300	0	0	1109	0	0	0	110	36.97	0	0	1109	1	2	0	0	1109	0
2	4.2	5	0	5	0	111	1	0	1009	0	0	0	3.7	33.63	0	0	1009	1	2	0	0	1009	0
0	22.2	7	1	9	1	90	1	0	2057	1	2	1	3	68.57	1	1	2145	0	3	7	1	1917	1
1	7.1	5	0	7	1	253	1	0	3163	0	1	0	8.43	105.43	0	0	3163	0	2	0	0	3163	0
1	14.4	7	1	9	1	589	1	0	1026	1	2	0	19.63	34.2	1	1	1041	0	3	7	1	994	1
2	7.9	7	0	7	1	34	1	0	3227	1	1	0	1.13	107.57	0	0	3227	0	3	3	0	3227	0
1	20.6	5	0	7	1	3240	0	1	1315	0	1	1	108	43.83	0	0	1315	0	2	0	0	1315	0
1	21.1	0	0	0	0	2430	0	0	1731	0	0	1	81	57.7	1	1	2285	1	2	0	0	1731	0
0	4.3	3	0	7	0	80	1	0	3247	0	1	0	2.67	108.23	0	0	3247	1	2	0	0	3247	0
0	5.7	4	0	6	0	3240	0	0	2751	0	0	0	108	91.7	0	0	2751	1	2	0	0	2751	0
2	2.1	6	0	6	1	3210	0	0	1193	1	0	0	107	39.77	0	0	1193	0	3	3	0	1193	0
2	7.3	3	1	6	0	3210	0	0	3142	0	0	0	107	104.73	0	0	3142	0	2	7	0	3142	0
1	16	7	1	9	1	38	1	1	594	1	2	0	1.27	19.8	1	1	596	0	3	7	1	227	1
0	25.4	5	0	8	0	3180	0	0	3217	0	2	1	106	107.23	0	0	3217	1	2	0	0	3217	0
2	7	5	0	7	0	1884	1	0	3086	0	1	0	62.8	102.87	0	0	3086	1	2	0	0	3086	0	b
0	4.7	6	0	9	1	3150	0	0	1030	1	2	0	105	34.33	0	0	1030	0	3	3	0	1030	0
1	5.8	6	0	6	1	3150	0	0	1693	1	0	0	105	56.43	0	0	1693	0	3	3	0	1693	0
1	34.2	4	0	7	0	139	1	0	1131	0	1	1	4.63	37.7	0	0	1131	1	2	0	0	1131	0
2	4.5	5	0	5	1	3150	0	0	2944	0	0	0	105	98.13	0	0	2944	0	2	0	0	2944	0
1	8.5	6	0	6	1	3150	0	0	2920	1	0	0	105	97.33	0	0	2920	0	3	3	0	2920	0
1	4.9	6	0	7	0	3150	0	0	935	1	1	0	105	31.17	0	0	935	0	3	2	0	935	0
0	7.5	3	0	7	0	1947	1	0	3128	0	1	0	64.9	104.27	0	0	3128	1	2	0	0	3128	0
0	10.1	7	0	7	1	3120	0	0	3130	1	1	0	104	104.33	0	0	3130	0	3	3	0	3130	0
2	24.1	0	0	0	0	405	1	0	3128	0	0	1	13.5	104.27	0	0	3128	1	2	0	0	3128	0
2	23.9	7	1	9	1	48	1	1	1933	1	2	1	1.6	64.43	1	1	1983	0	3	7	1	1275	3
0	4	5	0	6	0	3120	0	0	3098	0	0	0	104	103.27	0	0	3098	1	2	0	0	3098	0
2	4	3	0	5	0	2550	0	0	2587	0	0	0	85	86.23	1	0	2613	1	2	0	0	2587	0
1	4.5	3	0	7	0	3120	0	0	3073	0	1	0	104	102.43	0	0	3073	1	2	0	0	3073	0
2	6.7	3	0	6	0	3090	0	0	3109	0	0	0	103	103.63	0	0	3109	1	2	0	0	3109	0
1	34.8	7	0	6	1	221	1	0	320	1	0	1	7.37	10.67	0	0	320	0	3	3	0	320	0
2	13.7	7	0	6	1	3090	0	0	3045	1	0	0	103	101.5	0	0	3045	0	3	3	0	3045	0
1	3.2	5	0	5	0	3090	0	0	3112	0	0	0	103	103.73	0	0	3112	1	2	0	0	3112	0
0	10.5	7	0	7	1	234	1	0	3039	1	1	0	7.8	101.3	0	0	3039	0	3	3	0	3039	0
2	17.5	3	0	9	1	3090	0	0	706	0	2	0	103	23.53	0	0	706	0	2	0	0	706	0
0	8.6	6	0	6	1	1800	0	0	1501	1	0	0	60	50.03	1	0	1838	0	3	3	1	1709	5
2	8	6	0	7	0	3060	0	0	1049	1	1	0	102	34.97	0	0	1049	0	3	2	0	1049	0
0	16	5	0	7	1	3060	0	0	3086	0	1	0	102	102.87	0	0	3086	0	2	0	0	3086	0
0	8.3	3	0	6	0	3060	0	0	3025	0	0	0	102	100.83	0	0	3025	1	2	0	0	3025	0
2	7	3	0	6	0	3030	0	0	2985	0	0	0	101	99.5	0	0	2985	1	2	0	0	2985	0
1	29.9	7	0	9	0	97	1	0	1342	1	2	1	3.23	44.73	0	0	1342	0	3	2	1	1333	5
1	3.8	3	0	6	1	3030	0	0	3032	0	0	0	101	101.07	0	0	3032	0	2	0	0	3032	0
1	5.3	7	0	7	1	3030	0	1	3014	1	1	0	101	100.47	0	0	3014	0	3	5	0	3014	0
2	4.9	6	0	7	1	3030	0	0	2318	1	1	0	101	77.27	0	0	2318	0	3	3	0	2318	0
1	12	6	0	7	0	3000	0	0	428	1	1	0	100	14.27	0	0	428	0	3	2	0	428	0
1	7.2	5	0	7	1	2013	1	0	2185	0	1	0	67.1	72.83	0	0	2185	0	2	0	0	2185	0
1	64.4	3	0	8	0	1065	1	0	2171	0	2	1	35.5	72.37	0	0	2171	1	2	0	0	2171	0
1	12.3	6	0	7	1	484	1	0	2794	1	1	0	16.13	93.13	0	0	2794	0	3	3	0	2794	0
0	29	6	0	9	0	1619	1	0	2800	1	2	1	53.97	93.33	0	0	2800	0	3	2	0	2800	0
2	25.4	3	0	6	0	97	1	0	1310	0	0	1	3.23	43.67	0	1	1310	1	2	0	1	1351	5
2	34	7	0	7	1	22	1	0	378	1	1	1	0.73	12.6	0	0	378	0	3	3	0	378	0
0	3.2	3	0	6	0	2970	0	0	2976	0	0	0	99	99.2	0	0	2976	1	2	0	0	2976	0
2	27.3	8	0	6	1	2970	0	1	2169	1	0	1	99	72.3	0	0	2169	0	4	6	0	2169	0
2	11.6	6	0	6	1	52	1	0	2925	1	0	0	1.73	97.5	0	0	2925	0	3	3	0	2925	0
1	11	7	0	8	1	40	1	1	2150	1	2	0	1.33	71.67	0	0	2150	0	3	5	0	2150	0
2	20.1	5	0	6	1	1587	1	0	2817	0	0	1	52.9	93.9	0	0	2817	0	2	0	0	2817	0
1	13	3	0	7	1	2940	0	0	867	0	1	0	98	28.9	0	0	867	0	2	0	0	867	0
2	25.2	5	0	8	0	52	1	0	303	0	2	1	1.73	10.1	0	0	303	1	2	0	0	303	0
1	1.5	3	0	6	1	2940	0	0	2987	0	0	0	98	99.57	0	0	2987	0	2	0	0	2987	0
2	5.9	6	0	7	0	2940	0	0	2945	1	1	0	98	98.17	0	0	2945	0	3	2	0	2945	0
2	11.1	6	0	8	0	2940	0	0	2921	1	2	0	98	97.37	0	0	2921	0	3	2	0	2921	0
2	3.3	6	0	6	1	69	1	0	731	1	0	0	2.3	24.37	0	0	731	0	3	3	0	731	0
2	12.4	6	0	7	1	69	1	0	1413	1	1	0	2.3	47.1	1	1	1814	0	3	3	1	1330	2
1	27.6	6	1	7	1	22	1	0	2948	1	1	1	0.73	98.27	0	0	2948	0	3	7	1	1932	5
2	11	6	0	9	0	2215	1	0	2386	1	2	0	73.83	79.53	0	0	2386	0	3	2	0	2386	0
1	8.2	6	0	9	1	1697	1	0	2863	1	2	0	56.57	95.43	0	0	2863	0	3	3	0	2863	0
2	6.3	6	0	7	1	44	1	0	2253	1	1	0	1.47	75.1	0	0	2253	0	3	3	0	2253	0
1	13.5	7	1	9	1	22	1	1	2925	1	2	0	0.73	97.5	1	0	2953	0	3	7	1	1800	1
2	1.4	3	0	6	0	2910	0	0	2785	0	0	0	97	92.83	0	0	2785	1	2	0	0	2785	0
1	3	3	0	5	0	2880	0	0	2900	0	0	0	96	96.67	0	0	2900	1	2	0	0	2900	0
1	8.2	6	0	7	1	1852	1	0	2822	1	1	0	61.73	94.07	0	0	2822	0	3	3	0	2822	0
2	8.1	6	0	7	1	2880	0	0	1567	1	1	0	96	52.23	0	0	1567	0	3	3	0	1567	0
2	14.7	6	0	8	0	2850	0	0	2204	1	2	0	95	73.47	0	0	2204	0	3	2	0	2204	0
2	5.1	3	0	6	0	1846	1	0	2896	0	0	0	61.53	96.53	0	0	2896	1	2	0	0	2896	0
2	41.5	7	0	9	1	57	1	0	2849	1	2	1	1.9	94.97	0	0	2849	0	3	3	0	2849	0
1	8.1	7	0	7	1	73	1	0	2836	1	1	0	2.43	94.53	0	0	2836	0	3	3	1	3207	1
1	196	5	0	8	0	381	1	0	2862	0	2	1	12.7	95.4	0	0	2862	1	2	0	0	2862	0
1	39.4	8	1	9	1	80	1	0	239	1	2	1	2.67	7.97	1	1	243	0	4	7	1	156	1
1	9.1	5	0	7	1	260	1	0	2815	0	1	0	8.67	93.83	0	0	2815	0	2	0	0	2815	0
1	5.4	6	0	7	0	41	1	0	1044	1	1	0	1.37	34.8	0	0	1044	0	3	2	0	1044	0
1	5.8	6	0	7	1	2449	1	0	2449	1	1	0	81.63	81.63	0	0	2449	0	3	3	0	2449	0
0	5.2	5	0	6	0	2790	0	0	2738	0	0	0	93	91.27	0	0	2738	1	2	0	0	2738	0	c
0	5.1	3	0	6	1	2790	0	0	1698	0	0	0	93	56.6	0	0	1698	0	2	0	0	1698	0
2	7.2	6	0	7	1	2040	0	0	2030	1	1	0	68	67.67	1	0	2088	0	3	3	0	2030	0
1	11.5	5	0	6	1	2790	0	0	2708	0	0	0	93	90.27	0	0	2708	0	2	0	0	2708	0
2	15.7	6	0	7	0	2790	0	0	2778	1	1	0	93	92.6	0	0	2778	0	3	2	0	2778	0
2	17.4	6	0	7	1	34	1	0	1786	1	1	0	1.13	59.53	1	0	1868	0	3	3	0	1786	0
2	6.7	6	0	7	1	1562	1	0	1562	1	1	0	52.07	52.07	0	0	1562	0	3	3	0	1562	0
2	10.5	6	0	6	1	203	1	0	1982	1	0	0	6.77	66.07	0	0	1982	0	3	3	0	1982	0
1	27.6	6	0	8	1	50	1	0	2290	1	2	1	1.67	76.33	0	0	2290	0	3	3	0	2290	0
0	5.1	5	0	6	0	2790	0	0	2662	0	0	0	93	88.73	0	0	2662	1	2	0	0	2662	0
0	9.7	5	0	6	0	376	1	0	2664	0	0	0	12.53	88.8	0	0	2664	1	2	0	0	2664	0
2	19.2	6	0	9	0	496	1	1	2547	1	2	0	16.53	84.9	0	0	2547	0	3	4	1	2262	5
1	7.2	7	0	7	1	2760	0	0	2759	1	1	0	92	91.97	0	0	2759	0	3	3	0	2759	0
2	73.3	5	0	9	1	137	1	0	2759	0	2	1	4.57	91.97	0	0	2759	0	2	0	0	2759	0
1	33.1	0	0	0	0	267	1	0	2374	0	0	1	8.9	79.13	1	0	2402	1	2	0	0	2374	0
1	5.4	6	0	6	1	2730	0	0	2606	1	0	0	91	86.87	0	0	2606	0	3	3	0	2606	0
1	8.3	5	0	6	1	1054	1	0	2699	0	0	0	35.13	89.97	0	0	2699	0	2	0	0	2699	0
2	14.9	6	0	7	0	2730	0	0	155	1	1	0	91	5.17	0	0	155	0	3	2	0	155	0
1	5.4	5	0	6	1	241	1	0	2306	0	0	0	8.03	76.87	0	0	2306	0	2	0	0	2306	0
1	33.9	7	1	9	1	78	1	1	1252	1	2	1	2.6	41.73	1	1	1256	0	3	7	1	664	1
1	9	0	0	0	0	2730	0	0	2489	0	0	0	91	82.97	0	0	2489	1	2	0	0	2489	0
1	9.2	6	0	7	1	2730	0	0	2276	1	1	0	91	75.87	0	0	2276	0	3	3	0	2276	0
1	51	3	0	9	0	146	1	0	2729	0	2	1	4.87	90.97	0	0	2729	1	2	0	0	2729	0
0	5.1	5	0	7	1	2155	1	0	2743	0	1	0	71.83	91.43	0	0	2743	0	2	0	0	2743	0
1	19.1	6	0	7	1	382	1	0	2591	1	1	0	12.73	86.37	0	0	2591	0	3	3	0	2591	0
1	17.7	6	1	7	1	216	1	1	2605	1	1	0	7.2	86.83	0	0	2605	0	3	7	0	2605	0
1	23.7	7	0	7	1	15	1	0	2709	1	1	1	0.5	90.3	0	0	2709	0	3	3	0	2709	0
2	4.1	7	0	9	0	580	1	0	636	1	2	0	19.33	21.2	0	0	636	0	3	2	0	636	0
2	14.1	6	0	6	1	918	1	0	1541	1	0	0	30.6	51.37	0	0	1541	0	3	3	0	1541	0
2	7.1	5	0	7	1	17	1	0	17	0	1	0	0.57	0.57	0	0	17	0	2	0	1	6	1
1	11	6	0	7	1	2700	0	0	1807	1	1	0	90	60.23	0	0	1807	0	3	3	0	1807	0
2	6.8	6	0	6	1	902	1	0	2650	1	0	0	30.07	88.33	0	0	2650	0	3	3	0	2650	0
2	5.7	6	0	6	1	659	1	0	1429	1	0	0	21.97	47.63	0	0	1429	0	3	3	0	1429	0
1	4.7	6	0	7	1	1256	1	0	2639	1	1	0	41.87	87.97	0	0	2639	0	3	3	0	2639	0
1	14.2	6	0	6	1	321	1	0	2624	1	0	0	10.7	87.47	0	0	2624	0	3	3	0	2624	0
1	10.9	6	0	8	0	143	1	0	2711	1	2	0	4.77	90.37	0	0	2711	0	3	2	1	2521	2
1	6.1	3	0	5	0	2670	0	0	853	0	0	0	89	28.43	0	0	853	1	2	0	0	853	0
1	19	6	0	7	1	15	1	0	2561	1	1	0	0.5	85.37	0	0	2561	0	3	3	0	2561	0
2	10.9	6	0	7	1	2670	0	0	2575	1	1	0	89	85.83	0	0	2575	0	3	3	0	2575	0
1	14.4	6	0	9	1	92	1	0	162	1	2	0	3.07	5.4	0	0	162	0	3	3	0	162	0
1	14.3	6	1	9	1	1448	1	0	2651	1	2	0	48.27	88.37	0	0	2651	0	3	7	0	2651	0
1	121	6	0	7	1	13	1	0	2557	1	1	1	0.43	85.23	0	0	2557	0	3	3	0	2557	0
2	8.3	5	0	6	0	2640	0	0	2514	0	0	0	88	83.8	0	0	2514	1	2	0	0	2514	0
1	5.2	5	0	7	0	2640	0	0	125	0	1	0	88	4.17	0	0	125	1	2	0	0	125	0
0	13.1	5	0	7	1	2640	0	0	774	0	1	0	88	25.8	0	0	774	0	2	0	0	774	0
2	5.8	5	0	7	0	2640	0	0	1816	0	1	0	88	60.53	0	0	1816	1	2	0	0	1816	0
2	6.8	5	0	7	0	736	1	0	2617	0	1	0	24.53	87.23	0	0	2617	1	2	0	0	2617	0
0	7.9	5	0	7	0	1684	1	0	2592	0	1	0	56.13	86.4	0	0	2592	1	2	0	0	2592	0
1	4.6	5	0	6	0	2640	0	0	2518	0	0	0	88	83.93	0	0	2518	1	2	0	0	2518	0
1	7.2	5	0	8	1	2640	0	0	1984	0	2	0	88	66.13	0	0	1984	0	2	0	0	1984	0
1	5.2	5	0	7	1	1056	1	0	2591	0	1	0	35.2	86.37	0	0	2591	0	2	0	0	2591	0
2	4.7	5	0	5	1	1452	1	0	2505	0	0	0	48.4	83.5	0	0	2505	0	2	0	0	2505	0
2	24.5	5	0	7	0	2610	0	0	1119	0	1	1	87	37.3	0	0	1119	1	2	0	0	1119	0
1	4.5	5	0	6	0	2610	0	0	2480	0	0	0	87	82.67	0	0	2480	1	2	0	0	2480	0	d
2	44.6	5	0	8	1	405	1	0	2540	0	2	1	13.5	84.67	0	0	2540	0	2	0	0	2540	0
0	11.9	6	0	7	1	2610	0	0	2554	1	1	0	87	85.13	0	0	2554	0	3	3	0	2554	0
1	6.2	5	0	6	1	2610	0	0	2444	0	0	0	87	81.47	0	0	2444	0	2	0	0	2444	0
0	5.2	4	0	7	0	2610	0	0	53	0	1	0	87	1.77	0	0	53	1	2	0	0	53	0
2	28.3	7	1	9	1	49	1	0	645	1	2	1	1.63	21.5	1	1	1281	0	3	7	0	645	0
1	548.4	7	0	9	1	71	1	0	2241	1	2	1	2.37	74.7	0	0	2241	0	3	3	0	2241	0
2	18.7	6	0	9	1	2222	1	0	2222	1	2	0	74.07	74.07	0	0	2222	0	3	3	0	2222	0
0	19.9	7	1	9	1	53	1	0	2498	1	2	0	1.77	83.27	0	0	2498	0	3	7	0	2498	0
0	18.5	5	0	7	1	52	1	0	2554	0	1	0	1.73	85.13	0	0	2554	0	2	0	0	2554	0
1	24.7	3	1	7	0	57	1	0	2575	0	1	1	1.9	85.83	0	0	2575	0	2	7	0	2575	0
2	4.1	3	0	7	1	2580	0	0	2528	0	1	0	86	84.27	0	0	2528	0	2	0	0	2528	0
0	5.3	5	0	6	1	2580	0	0	2470	0	0	0	86	82.33	0	0	2470	0	2	0	0	2470	0
0	11.8	5	0	7	1	2449	1	0	2538	0	1	0	81.63	84.6	0	0	2538	0	2	0	0	2538	0	e
2	35.8	5	0	6	0	2580	0	0	2081	0	0	1	86	69.37	0	0	2081	1	2	0	0	2081	0
2	3.5	3	0	7	1	2550	0	0	2561	0	1	0	85	85.37	0	0	2561	0	2	0	0	2561	0
2	16	3	0	8	0	889	1	0	979	0	2	0	29.63	32.63	1	0	1044	1	2	0	0	979	0
2	42.6	6	0	10	1	162	1	0	2588	1	2	1	5.4	86.27	0	0	2588	0	3	3	0	2588	0
1	15	5	0	8	0	76	1	0	2577	0	2	0	2.53	85.9	0	0	2577	1	2	0	1	1478	1
1	5.5	5	0	5	1	2550	0	0	1791	0	0	0	85	59.7	0	0	1791	0	2	0	0	1791	0
1	17.6	6	0	7	1	232	1	1	2426	1	1	0	7.73	80.87	0	0	2426	0	3	5	0	2426	0
1	4.2	5	0	6	1	2550	0	0	2441	0	0	0	85	81.37	0	0	2441	0	2	0	0	2441	0
1	17	7	0	8	1	43	1	0	750	1	2	0	1.43	25	0	0	750	0	3	3	0	750	0
0	74.5	6	0	9	1	64	1	0	2545	1	2	1	2.13	84.83	0	0	2545	0	3	3	0	2545	0
0	5.3	5	0	6	0	2550	0	0	2387	0	0	0	85	79.57	0	0	2387	1	2	0	0	2387	0
2	20.3	5	0	7	0	223	1	0	2396	0	1	1	7.43	79.87	0	0	2396	1	2	0	0	2396	0
1	59.8	7	0	9	1	360	1	0	2309	1	2	1	12	76.97	0	0	2309	0	3	3	0	2309	0
1	6.1	7	0	7	0	2520	0	1	689	1	1	0	84	22.97	0	0	689	0	3	4	0	689	0
1	5.2	6	0	6	0	2520	0	0	2374	1	0	0	84	79.13	0	0	2374	0	3	2	0	2374	0
2	6.6	5	0	7	1	2520	0	0	1420	0	1	0	84	47.33	0	0	1420	0	2	0	0	1420	0
1	5.1	7	0	8	1	249	1	0	277	1	2	0	8.3	9.23	0	0	277	0	3	3	0	277	0
2	3.5	5	0	6	0	2520	0	0	2465	0	0	0	84	82.17	0	0	2465	1	2	0	0	2465	0
1	3.9	3	0	7	0	1375	1	0	1898	0	1	0	45.83	63.27	1	1	2152	1	2	0	0	1898	0
1	5.5	5	0	7	1	1242	1	0	2316	0	1	0	41.4	77.2	0	0	2316	0	2	0	0	2316	0
2	5.7	6	0	8	0	2520	0	1	2498	1	2	0	84	83.27	0	0	2498	0	3	4	0	2498	0
2	5.9	6	0	8	0	174	1	0	806	1	2	0	5.8	26.87	0	0	806	0	3	2	0	806	0
2	7.7	6	0	7	1	1441	1	1	2160	1	1	0	48.03	72	0	0	2160	0	3	5	0	2160	0
1	6.3	3	0	7	0	1175	1	0	2514	0	1	0	39.17	83.8	0	0	2514	1	2	0	0	2514	0
1	39.9	6	0	8	0	199	1	0	2495	1	2	1	6.63	83.17	0	0	2495	0	3	2	0	2495	0		supsicious
2	5.8	6	0	7	1	504	1	0	2359	1	1	0	16.8	78.63	0	0	2359	0	3	3	0	2359	0
2	5.9	5	0	7	0	676	1	1	2447	0	1	0	22.53	81.57	0	0	2447	1	2	0	0	2447	0
2	7	6	1	7	1	846	1	0	2460	1	1	0	28.2	82	0	0	2460	0	3	7	0	2460	0
1	53.2	6	0	8	1	2490	0	0	11	1	2	1	83	0.37	0	0	11	0	3	3	0	11	0
1	3.3	5	0	6	1	2490	0	0	2435	0	0	0	83	81.17	0	0	2435	0	2	0	0	2435	0
2	42.8	5	0	7	0	2490	0	0	2544	0	1	1	83	84.8	0	0	2544	1	2	0	0	2544	0
0	6.1	6	0	6	1	736	1	0	2355	1	0	0	24.53	78.5	0	0	2355	0	3	3	0	2355	0
1	6.6	3	0	7	0	2490	0	0	2447	0	1	0	83	81.57	0	0	2447	1	2	0	0	2447	0
0	7.3	3	0	6	0	2490	0	0	2201	0	0	0	83	73.37	0	0	2201	1	2	0	0	2201	0
1	10	6	0	7	1	2490	0	0	13	1	1	0	83	0.43	0	0	13	0	3	3	0	13	0
1	124.4	6	0	6	1	2490	0	0	2502	1	0	1	83	83.4	0	0	2502	0	3	3	0	2502	0
2	11.2	6	0	8	1	57	1	0	2471	1	2	0	1.9	82.37	0	0	2471	0	3	3	0	2471	0
0	4.2	4	0	9	0	2490	0	0	1771	0	2	0	83	59.03	0	0	1771	1	2	0	0	1771	0
1	11.5	6	0	9	1	427	1	1	2398	1	2	0	14.23	79.93	0	0	2398	0	3	5	0	2398	0
1	13.9	6	0	7	1	799	1	0	2428	1	1	0	26.63	80.93	0	0	2428	0	3	3	0	2428	0
1	86.2	7	0	10	1	50	1	0	1872	1	2	1	1.67	62.4	1	1	1852	0	3	3	1	1751	1
1	81.2	6	1	9	1	26	1	0	751	1	2	1	0.87	25.03	1	1	755	0	3	7	1	720	1
2	7.2	6	0	7	1	2460	0	0	1939	1	1	0	82	64.63	0	0	1939	0	3	3	0	1939	0
2	23.5	7	0	9	1	714	1	0	2260	1	2	1	23.8	75.33	0	0	2260	0	3	3	0	2260	0
1	35.3	8	0	9	1	307	1	0	307	1	2	1	10.23	10.23	0	0	307	0	4	6	0	307	0
0	8.6	6	0	9	1	2460	0	0	2447	1	2	0	82	81.57	0	0	2447	0	3	3	0	2447	0
1	11.1	0	0	0	0	2460	0	0	120	0	0	0	82	4	0	0	120	1	2	0	0	120	0
1	6.8	3	0	7	0	2460	0	0	2395	0	1	0	82	79.83	0	0	2395	1	2	0	0	2395	0
1	11.9	6	0	7	1	2430	0	0	2274	1	1	0	81	75.8	0	0	2274	0	3	3	0	2274	0
2	27.7	7	0	9	1	45	1	0	1856	1	2	1	1.5	61.87	0	0	1856	0	3	3	0	1856	0
0	7.7	5	0	9	0	127	1	0	2152	0	2	0	4.23	71.73	0	0	2152	1	2	0	0	2152	0
2	9.6	3	0	10	1	2430	0	0	384	0	2	0	81	12.8	0	0	384	0	2	0	0	384	0
1	4.6	5	0	7	1	2430	0	0	2406	0	1	0	81	80.2	0	0	2406	0	2	0	0	2406	0
2	199.5	6	0	9	1	87	1	1	1878	1	2	1	2.9	62.6	0	0	1878	0	3	5	0	1878	0
0	1.1	6	0	6	1	2430	0	0	2341	1	0	0	81	78.03	0	0	2341	0	3	3	0	2341	0
1	7.5	5	0	4	1	1779	1	0	2391	0	0	0	59.3	79.7	0	0	2391	0	2	0	0	2391	0
1	6.4	5	0	9	0	2430	0	1	882	0	2	0	81	29.4	0	0	882	1	2	0	0	882	0
1	7.3	0	0	0	0	2430	0	0	1821	0	0	0	81	60.7	0	0	1821	1	2	0	0	1821	0
1	10.6	6	0	7	0	2430	0	0	1786	1	1	0	81	59.53	0	0	1786	0	3	2	0	1786	0
1	41	7	0	7	1	183	1	0	2423	1	1	1	6.1	80.77	0	0	2423	0	3	3	0	2423	0
1	8.2	5	0	7	1	335	1	0	1978	0	1	0	11.17	65.93	0	0	1978	0	2	0	0	1978	0
1	5.7	3	0	6	1	2430	0	0	2435	0	0	0	81	81.17	0	0	2435	0	2	0	0	2435	0
2	5.3	6	0	9	1	351	1	0	2344	1	2	0	11.7	78.13	0	0	2344	0	3	3	0	2344	0
1	11.1	6	0	7	1	961	1	0	2419	1	1	0	32.03	80.63	0	0	2419	0	3	3	0	2419	0
1	16.9	7	0	8	1	689	1	0	2367	1	2	0	22.97	78.9	0	0	2367	0	3	3	0	2367	0
2	29.6	0	0	0	0	2400	0	0	2185	0	0	1	80	72.83	0	0	2185	1	2	0	0	2185	0
1	4	3	0	6	0	2370	0	0	2342	0	0	0	79	78.07	0	0	2342	1	2	0	0	2342	0
0	5.8	5	0	6	0	2370	0	0	1972	0	0	0	79	65.73	0	0	1972	1	2	0	0	1972	0
2	8.3	6	0	9	1	659	1	0	1049	1	2	0	21.97	34.97	0	0	1049	0	3	3	0	1049	0
2	4.7	6	0	6	0	2370	0	0	368	1	0	0	79	12.27	0	0	368	0	3	2	0	368	0
1	15.4	3	0	6	0	2370	0	0	2296	0	0	0	79	76.53	0	0	2296	1	2	0	0	2296	0
0	58.6	8	0	9	1	486	1	0	2362	1	2	1	16.2	78.73	0	0	2362	0	4	6	1	1631	1
1	11.7	5	0	8	0	2340	0	0	167	0	2	0	78	5.57	0	0	167	1	2	0	0	167	0
1	4.5	3	0	7	0	2340	0	0	2269	0	1	0	78	75.63	0	0	2269	1	2	0	0	2269	0
1	11.5	6	0	7	1	2340	0	0	2052	1	1	0	78	68.4	0	0	2052	0	3	3	0	2052	0
0	17	6	0	7	1	1149	1	0	2234	1	1	0	38.3	74.47	0	0	2234	0	3	3	0	2234	0
2	21.4	6	0	7	1	636	1	0	2351	1	1	1	21.2	78.37	0	0	2351	0	3	3	0	2351	0
2	11.3	6	0	9	1	27	1	0	258	1	2	0	0.9	8.6	0	0	258	0	3	3	0	258	0
2	16.5	6	0	9	1	144	1	0	1477	1	2	0	4.8	49.23	1	1	1580	0	3	3	1	1219	1
2	30.2	7	1	9	1	113	1	0	1149	1	2	1	3.77	38.3	0	1	1149	0	3	7	0	1149	0
2	5.6	5	0	6	1	694	1	0	1166	0	0	0	23.13	38.87	0	0	1166	0	2	0	0	1166	0
1	14.4	7	1	9	1	220	1	0	2333	1	2	0	7.33	77.77	0	0	2333	0	3	7	0	2333	0
1	5.3	5	0	8	0	2310	0	0	1749	0	2	0	77	58.3	0	0	1749	1	2	0	0	1749	0
1	9	5	0	7	0	2310	0	0	120	0	1	0	77	4	0	0	120	1	2	0	0	120	0
2	42.8	6	0	8	1	77	1	0	2041	1	2	1	2.57	68.03	0	0	2041	0	3	3	0	2041	0
2	9.6	6	0	9	1	519	1	1	2319	1	2	0	17.3	77.3	0	0	2319	0	3	5	0	2319	0
2	72.1	7	0	7	1	190	1	1	2261	1	1	1	6.33	75.37	0	0	2261	0	3	5	0	2261	0
1	24	6	1	9	1	120	1	0	2271	1	2	1	4	75.7	0	0	2271	0	3	7	1	819	1
1	5.6	6	0	7	1	2280	0	0	2150	1	1	0	76	71.67	0	0	2150	0	3	3	0	2150	0
1	31.8	5	0	7	1	62	1	0	111	0	1	1	2.07	3.7	0	0	111	0	2	0	0	111	0
0	10.3	6	0	7	1	335	1	1	2227	1	1	0	11.17	74.23	0	0	2227	0	3	5	0	2227	0
2	4.2	6	0	7	1	2280	0	1	2248	1	1	0	76	74.93	0	0	2248	0	3	5	0	2248	0
0	7.3	6	0	6	1	2280	0	0	517	1	0	0	76	17.23	0	0	517	0	3	3	0	517	0
1	22.3	6	0	8	1	132	1	0	2204	1	2	1	4.4	73.47	0	0	2204	0	3	3	0	2204	0
1	25.6	6	0	7	1	2280	0	0	1738	1	1	1	76	57.93	0	0	1738	0	3	3	0	1738	0
2	4.8	7	0	7	1	83	1	1	2295	1	1	0	2.77	76.5	0	0	2295	0	3	5	0	2295	0
1	18	5	0	9	0	581	1	1	2267	0	2	0	19.37	75.57	0	0	2267	1	2	0	0	2267	0
0	29.7	6	0	7	1	2061	1	0	2241	1	1	1	68.7	74.7	0	0	2241	0	3	3	0	2241	0
1	11.4	6	0	8	0	669	1	1	2146	1	2	0	22.3	71.53	0	0	2146	0	3	4	0	2146	0
1	5.3	6	0	7	1	2280	0	0	2232	1	1	0	76	74.4	0	0	2232	0	3	3	0	2232	0
1	4.9	5	0	7	1	1567	1	0	2253	0	1	0	52.23	75.1	0	0	2253	0	2	0	1	1672	5
1	6.6	6	0	6	1	2280	0	0	410	1	0	0	76	13.67	0	0	410	0	3	3	0	410	0
2	4.9	3	0	6	0	2280	0	0	2225	0	0	0	76	74.17	0	0	2225	1	2	0	0	2225	0
2	6.5	6	0	7	0	1609	1	0	2176	1	1	0	53.63	72.53	0	0	2176	0	3	2	0	2176	0		suspicious
1	6.7	0	0	0	0	2280	0	0	1756	0	0	0	76	58.53	0	0	1756	1	2	0	0	1756	0
1	168.5	6	0	10	1	223	1	0	797	1	2	1	7.43	26.57	0	0	797	0	3	3	0	797	0
2	23.4	6	0	7	1	543	1	0	2224	1	1	1	18.1	74.13	0	0	2224	0	3	3	0	2224	0
2	12	7	0	9	1	59	1	1	1886	1	2	0	1.97	62.87	0	0	1886	0	3	5	0	1886	0
0	6.4	5	0	5	0	680	1	0	2181	0	0	0	22.67	72.7	0	0	2181	1	2	0	0	2181	0
1	23.8	6	1	7	1	2250	0	1	27	1	1	1	75	0.9	0	0	27	0	3	7	0	27	0
1	13.1	6	0	7	0	548	1	0	2154	1	1	0	18.27	71.8	0	0	2154	0	3	2	0	2154	0
1	6.7	6	0	7	1	923	1	0	2239	1	1	0	30.77	74.63	0	0	2239	0	3	3	0	2239	0
1	35.4	6	0	9	1	202	1	0	2169	1	2	1	6.73	72.3	0	0	2169	0	3	3	1	1858	3
2	10.9	6	0	7	0	2250	0	0	2258	1	1	0	75	75.27	0	0	2258	0	3	2	0	2258	0
1	12.2	7	0	9	1	179	1	0	445	1	2	0	5.97	14.83	0	0	445	0	3	3	0	445	0
0	9.7	3	0	9	0	2250	0	0	2171	0	2	0	75	72.37	0	0	2171	1	2	0	0	2171	0
1	5.4	6	0	7	1	295	1	0	1683	1	1	0	9.83	56.1	0	0	1683	0	3	3	0	1683	0
2	4.3	5	0	6	0	0	0	0	2082	0	0	0	0	69.4	0	0	2082	1	2	0	0	2082	0
0	9.2	6	0	7	1	456	1	1	1119	1	1	0	15.2	37.3	0	0	1119	0	3	5	0	1119	0
1	6.4	3	0	6	1	2220	0	0	2092	0	0	0	74	69.73	0	0	2092	0	2	0	0	2092	0
0	4.1	5	0	7	0	2220	0	0	1796	0	1	0	74	59.87	0	0	1796	1	2	0	0	1796	0
2	10	6	0	7	1	2220	0	0	2106	1	1	0	74	70.2	0	0	2106	0	3	3	0	2106	0
2	55.3	5	0	9	0	279	1	0	1211	0	2	1	9.3	40.37	0	0	1211	1	2	0	0	1211	0
0	4.6	3	0	6	0	2220	0	0	2117	0	0	0	74	70.57	0	0	2117	1	2	0	0	2117	0
1	22.6	3	0	7	0	1028	1	0	2101	0	1	1	34.27	70.03	0	0	2101	1	2	0	0	2101	0
2	9.9	6	0	7	1	1900	1	0	2082	1	1	0	63.33	69.4	0	0	2082	0	3	3	0	2082	0
2	7.2	6	0	7	0	2220	0	0	1941	1	1	0	74	64.7	0	0	1941	0	3	2	1	1969	5
2	4.6	6	0	6	1	587	1	1	2136	1	0	0	19.57	71.2	0	0	2136	0	3	5	0	2136	0
2	7.1	6	0	7	1	316	1	1	669	1	1	0	10.53	22.3	0	0	669	0	3	5	0	669	0
2	8.1	6	0	7	0	2190	0	0	197	1	1	0	73	6.57	0	0	197	0	3	2	0	197	0
0	7.8	6	0	6	1	277	1	0	1973	1	0	0	9.23	65.77	0	0	1973	0	3	3	0	1973	0
1	15	6	0	9	0	133	1	0	1896	1	2	0	4.43	63.2	0	0	1896	0	3	2	1	1627	1
0	3.2	6	0	7	0	1500	0	0	1334	1	1	0	50	44.47	1	1	1448	0	3	2	0	1334	0
0	5.4	6	0	6	0	1710	0	0	1996	1	0	0	57	66.53	0	1	1996	0	3	2	0	1996	0
2	88.1	7	1	9	1	17	1	0	1824	1	2	1	0.57	60.8	0	0	1824	0	3	7	0	1824	0
1	5.1	6	0	8	0	704	1	0	1518	1	2	0	23.47	50.6	0	0	1518	0	3	2	0	1518	0
2	9.7	6	0	9	1	851	1	0	2190	1	2	0	28.37	73	0	0	2190	0	3	3	0	2190	0
1	399.5	5	0	7	1	389	1	0	2082	0	1	1	12.97	69.4	0	0	2082	0	2	0	0	2082	0
0	4.6	6	0	6	1	2160	0	0	2145	1	0	0	72	71.5	0	0	2145	0	3	3	0	2145	0
0	83.5	6	1	9	0	115	1	0	1989	1	2	1	3.83	66.3	0	0	1989	0	3	7	0	1989	0
2	14	6	0	7	1	832	1	0	2123	1	1	0	27.73	70.77	0	0	2123	0	3	3	0	2123	0
2	84.3	6	0	9	1	354	1	0	2147	1	2	1	11.8	71.57	0	0	2147	0	3	3	0	2147	0
1	4.4	6	0	7	1	1627	1	0	2020	1	1	0	54.23	67.33	0	0	2020	0	3	3	0	2020	0
0	8.8	6	0	7	1	2160	0	0	433	1	1	0	72	14.43	0	0	433	0	3	3	0	433	0
1	8.8	3	0	6	0	2160	0	0	1800	0	0	0	72	60	0	0	1800	1	2	0	0	1800	0
0	4.2	3	0	7	0	2160	0	0	1779	0	1	0	72	59.3	0	0	1779	1	2	0	0	1779	0
0	5.3	6	0	6	0	2160	0	0	2155	1	0	0	72	71.83	0	0	2155	0	3	2	0	2155	0
0	4.8	3	0	6	0	2160	0	0	2044	0	0	0	72	68.13	0	0	2044	1	2	0	0	2044	0
1	11.4	6	0	7	0	328	1	0	2078	1	1	0	10.93	69.27	0	0	2078	0	3	2	0	2078	0
1	9.6	3	0	7	0	1660	1	0	1843	0	1	0	55.33	61.43	0	0	1843	1	2	0	0	1843	0
1	6.6	5	0	6	0	2160	0	0	146	0	0	0	72	4.87	0	0	146	1	2	0	0	146	0
0	5.9	6	0	7	1	2130	0	0	965	1	1	0	71	32.17	0	0	965	0	3	3	0	965	0
2	9.2	6	0	7	1	398	1	0	1618	1	1	0	13.27	53.93	1	1	1685	0	3	3	0	1618	0
2	4.8	3	0	8	0	1320	0	0	1291	0	2	0	44	43.03	1	0	1359	1	2	0	0	1291	0
0	90	6	0	9	0	71	1	0	1311	1	2	1	2.37	43.7	1	1	1363	0	3	2	1	817	1
1	5.7	5	0	6	0	2130	0	0	1917	0	0	0	71	63.9	0	0	1917	1	2	0	0	1917	0
2	117	7	0	9	0	1754	1	0	2125	1	2	1	58.47	70.83	0	0	2125	0	3	2	0	2125	0
2	4.6	6	0	9	1	2130	0	0	954	1	2	0	71	31.8	0	0	954	0	3	3	0	954	0
1	12.5	6	0	7	1	997	1	0	2052	1	1	0	33.23	68.4	0	0	2052	0	3	3	0	2052	0
2	5.4	6	0	7	1	2130	0	0	2024	1	1	0	71	67.47	0	0	2024	0	3	3	0	2024	0
1	9.5	0	0	0	0	277	1	0	953	0	0	0	9.23	31.77	1	1	1101	1	2	0	0	953	0
0	8.3	5	0	7	0	603	1	0	1464	0	1	0	20.1	48.8	0	0	1464	1	2	0	0	1464	0
0	16.2	5	0	7	1	48	1	0	2051	0	1	0	1.6	68.37	0	0	2051	0	2	0	0	2051	0
1	3.5	3	0	6	0	2100	0	0	2029	0	0	0	70	67.63	0	0	2029	1	2	0	0	2029	0
1	5.4	5	0	7	0	2100	0	0	2066	0	1	0	70	68.87	0	0	2066	1	2	0	0	2066	0
0	10.7	3	0	7	0	2100	0	0	2013	0	1	0	70	67.1	0	0	2013	1	2	0	0	2013	0
1	6.1	5	0	7	0	1695	1	0	2048	0	1	0	56.5	68.27	0	0	2048	1	2	0	0	2048	0
1	15.1	6	0	9	1	179	1	0	1959	1	2	0	5.97	65.3	0	0	1959	0	3	3	0	1959	0		suspicious
1	7.4	3	0	6	0	2100	0	0	1957	0	0	0	70	65.23	0	0	1957	1	2	0	0	1957	0
0	11.5	6	0	8	1	538	1	0	1721	1	2	0	17.93	57.37	0	0	1721	0	3	3	0	1721	0
2	12.3	6	0	7	1	472	1	0	1379	1	1	0	15.73	45.97	0	0	1379	0	3	3	0	1379	0
2	6.3	6	0	7	1	2100	0	0	977	1	1	0	70	32.57	0	0	977	0	3	3	0	977	0
2	7.9	6	0	8	0	62	1	0	622	1	2	0	2.07	20.73	0	0	622	0	3	2	0	622	0
1	14.9	5	0	8	1	104	1	0	454	0	2	0	3.47	15.13	0	0	454	0	2	0	0	454	0
2	11.2	3	0	6	0	2070	0	0	36	0	0	0	69	1.2	0	0	36	1	2	0	0	36	0
1	5.5	6	0	7	1	319	1	0	2029	1	1	0	10.63	67.63	0	0	2029	0	3	3	0	2029	0
0	6.5	6	0	7	0	1807	1	0	2010	1	1	0	60.23	67	0	0	2010	0	3	2	0	2010	0
2	8.4	6	0	7	1	930	0	0	434	1	1	0	31	14.47	0	0	434	0	3	3	0	434	0
1	7	5	0	6	1	2070	0	1	1860	0	0	0	69	62	0	0	1860	0	2	0	0	1860	0
2	5.7	5	0	7	0	2040	0	0	1485	0	1	0	68	49.5	0	0	1485	1	2	0	0	1485	0
2	7.9	6	0	7	1	493	1	0	1996	1	1	0	16.43	66.53	0	0	1996	0	3	3	0	1996	0
1	8.9	3	0	6	0	1084	1	0	2057	0	0	0	36.13	68.57	0	0	2057	1	2	0	0	2057	0
0	13.4	6	0	7	0	2040	0	1	1977	1	1	0	68	65.9	0	0	1977	0	3	4	0	1977	0
1	5.8	6	0	7	0	2040	0	0	349	1	1	0	68	11.63	0	0	349	0	3	2	0	349	0
2	10.6	5	0	7	1	1131	1	0	1975	0	1	0	37.7	65.83	0	0	1975	0	2	0	1	344	2
0	3.9	3	0	6	0	2040	0	0	1938	0	0	0	68	64.6	0	0	1938	1	2	0	0	1938	0
1	6.7	6	0	7	0	2040	0	0	146	1	1	0	68	4.87	0	0	146	0	3	2	0	146	0
1	6.9	6	0	7	0	2040	0	0	1704	1	1	0	68	56.8	0	0	1704	0	3	2	0	1704	0
0	4.8	6	0	6	1	1336	1	0	1658	1	0	0	44.53	55.27	0	0	1658	0	3	3	0	1658	0
1	10.3	6	0	7	1	855	1	0	2022	1	1	0	28.5	67.4	0	0	2022	0	3	3	0	2022	0
0	8	5	0	7	1	134	1	0	2026	0	1	0	4.47	67.53	0	0	2026	0	2	0	0	2026	0
2	21.5	3	0	7	0	2010	0	0	148	0	1	1	67	4.93	0	0	148	1	2	0	0	148	0
1	12.6	6	0	7	0	2010	0	0	1982	1	1	0	67	66.07	0	0	1982	0	3	2	0	1982	0
1	7.6	6	0	7	1	361	1	0	1496	1	1	0	12.03	49.87	0	0	1496	0	3	3	0	1496	0
2	18.5	6	0	7	1	304	1	0	1595	1	1	0	10.13	53.17	0	0	1595	0	3	3	0	1595	0
0	5.2	6	0	7	1	2010	0	0	1925	1	1	0	67	64.17	0	0	1925	0	3	3	0	1925	0
1	9.5	6	0	7	0	2010	0	0	1432	1	1	0	67	47.73	0	0	1432	0	3	2	0	1432	0
1	5.7	6	0	7	0	1231	1	0	1943	1	1	0	41.03	64.77	0	0	1943	0	3	2	0	1943	0
1	10.6	6	0	6	1	202	1	0	1965	1	0	0	6.73	65.5	0	0	1965	0	3	3	0	1965	0
1	3.2	3	0	6	0	2010	0	0	1961	0	0	0	67	65.37	0	0	1961	1	2	0	0	1961	0
1	5	3	0	6	0	2010	0	0	1798	0	0	0	67	59.93	0	0	1798	1	2	0	0	1798	0
2	104.1	7	0	9	1	62	1	0	2010	1	2	1	2.07	67	0	0	2010	0	3	3	0	2010	0
2	11.1	3	0	6	0	1980	0	0	1590	0	0	0	66	53	0	0	1590	1	2	0	0	1590	0
2	4.7	3	0	6	0	1980	0	0	1765	0	0	0	66	58.83	0	0	1765	1	2	0	0	1765	0
2	9	6	0	7	1	60	1	0	1765	1	1	0	2	58.83	0	0	1765	0	3	3	0	1765	0
0	80.8	3	0	9	0	1980	0	0	1880	0	2	1	66	62.67	0	0	1880	1	2	0	0	1880	0
1	12.3	6	0	7	1	104	1	0	1352	1	1	0	3.47	45.07	0	0	1352	0	3	3	0	1352	0
1	16.8	6	0	9	1	281	1	0	1980	1	2	0	9.37	66	0	0	1980	0	3	3	0	1980	0
1	8.5	6	0	7	1	1950	0	0	10	1	1	0	65	0.33	0	0	10	0	3	3	0	10	0
1	0.2	5	0	9	0	1950	0	0	1726	0	2	0	65	57.53	0	0	1726	1	2	0	0	1726	0
1	9.7	3	0	9	0	1950	0	0	1875	0	2	0	65	62.5	0	0	1875	1	2	0	0	1875	0
1	67.7	7	1	9	1	90	1	0	1952	1	2	1	3	65.07	0	0	1952	0	3	7	0	1952	0
0	13.6	6	0	7	1	358	1	0	1917	1	1	0	11.93	63.9	0	0	1917	0	3	3	0	1917	0
1	9.8	6	0	7	1	1679	1	0	1891	1	1	0	55.97	63.03	0	0	1891	0	3	3	0	1891	0
1	8.8	7	0	8	1	71	1	1	1532	1	2	0	2.37	51.07	0	0	1532	0	3	5	0	1532	0
1	6.9	3	0	9	0	1950	0	0	1875	0	2	0	65	62.5	0	0	1875	1	2	0	0	1875	0
0	13	6	0	7	1	76	1	0	1511	1	1	0	2.53	50.37	0	0	1511	0	3	3	0	1511	0
1	8.3	6	0	7	1	256	1	0	1889	1	1	0	8.53	62.97	0	0	1889	0	3	3	0	1889	0
2	13.3	6	0	8	1	1920	0	0	1952	1	2	0	64	65.07	0	0	1952	0	3	3	0	1952	0
1	10.5	6	0	8	1	125	1	1	1877	1	2	0	4.17	62.57	0	0	1877	0	3	5	0	1877	0
0	7.5	6	0	8	0	1920	0	0	1819	1	2	0	64	60.63	0	0	1819	0	3	2	0	1819	0
1	6.1	6	0	7	0	1920	0	1	118	1	1	0	64	3.93	0	0	118	0	3	4	0	118	0
1	759.1	6	0	8	1	255	1	0	1845	1	2	1	8.5	61.5	0	0	1845	0	3	3	0	1845	0
2	11.2	6	0	9	0	1920	0	0	1814	1	2	0	64	60.47	0	0	1814	0	3	2	0	1814	0
1	9	6	0	7	0	892	1	0	1613	1	1	0	29.73	53.77	0	0	1613	0	3	2	0	1613	0
2	6.3	6	0	7	0	1920	0	0	1807	1	1	0	64	60.23	0	0	1807	0	3	2	0	1807	0
1	83.6	8	0	9	1	414	1	0	1035	1	2	1	13.8	34.5	1	1	1524	0	4	6	1	982	1
1	7.1	6	0	7	1	1920	0	0	1767	1	1	0	64	58.9	0	0	1767	0	3	3	0	1767	0
1	3.3	0	0	0	0	88	1	0	519	0	0	0	2.93	17.3	1	0	550	1	2	0	1	180	5
1	22.8	7	0	9	1	517	1	0	1863	1	2	1	17.23	62.1	0	0	1863	0	3	3	0	1863	0
2	6.6	5	0	7	1	29	1	0	1896	0	1	0	0.97	63.2	0	0	1896	0	2	0	0	1896	0
1	3.5	3	0	7	0	1231	1	0	1861	0	1	0	41.03	62.03	0	0	1861	1	2	0	0	1861	0
1	8.9	5	0	6	0	1890	0	0	1609	0	0	0	63	53.63	0	0	1609	1	2	0	0	1609	0
1	9.3	6	0	7	1	1084	1	1	1762	1	1	0	36.13	58.73	0	0	1762	0	3	5	0	1762	0
1	5.3	6	0	7	0	1112	1	0	1852	1	1	0	37.07	61.73	0	0	1852	0	3	2	0	1852	0
1	1.7	6	0	8	1	48	1	0	1609	1	2	0	1.6	53.63	0	0	1609	0	3	3	0	1609	0
2	11.2	3	0	9	0	384	1	0	1749	0	2	0	12.8	58.3	0	0	1749	1	2	0	0	1749	0
2	6.8	6	0	7	0	890	1	0	1779	1	1	0	29.67	59.3	0	0	1779	0	3	2	0	1779	0
1	7.5	6	0	7	1	1890	0	0	36	1	1	0	63	1.2	0	0	36	0	3	3	0	36	0
2	12.6	6	0	9	1	953	1	1	1786	1	2	0	31.77	59.53	0	0	1786	0	3	5	0	1786	0
1	48.1	6	0	7	1	1865	1	0	1865	1	1	1	62.17	62.17	0	0	1865	0	3	3	0	1865	0
0	7	5	0	6	1	1860	0	0	1765	0	0	0	62	58.83	0	0	1765	0	2	0	0	1765	0
0	8.6	8	0	7	1	155	1	0	1852	1	1	0	5.17	61.73	0	0	1852	0	4	6	0	1852	0
1	8.8	7	0	9	0	60	1	0	1499	1	2	0	2	49.97	1	1	1605	0	3	2	1	1548	1
1	7.3	8	0	7	0	1860	0	0	1770	1	1	0	62	59	0	0	1770	0	4	6	0	1770	0
0	7.7	7	0	9	1	188	1	0	982	1	2	0	6.27	32.73	1	1	1069	0	3	3	1	372	1
2	4.7	6	0	7	1	741	1	0	1831	1	1	0	24.7	61.03	0	0	1831	0	3	3	0	1831	0
2	10.8	6	0	8	1	1860	0	0	1791	1	2	0	62	59.7	0	0	1791	0	3	3	0	1791	0
1	30	3	0	6	1	1860	0	0	1780	0	0	1	62	59.33	0	0	1780	0	2	0	0	1780	0
1	16	3	0	9	1	113	1	0	1768	0	2	0	3.77	58.93	0	0	1768	0	2	0	0	1768	0
1	3.8	6	0	9	1	29	1	1	1252	1	2	0	0.97	41.73	0	0	1252	0	3	5	0	1252	0
2	5.4	3	0	7	1	1860	0	0	1079	0	1	0	62	35.97	0	0	1079	0	2	0	0	1079	0
2	8.5	3	0	7	1	225	1	0	1744	0	1	0	7.5	58.13	0	0	1744	0	2	0	0	1744	0
1	4.8	8	0	6	1	1860	0	0	1813	1	0	0	62	60.43	0	0	1813	0	4	6	0	1813	0
1	17.3	7	0	9	1	55	1	0	1579	1	2	0	1.83	52.63	0	0	1579	0	3	3	0	1579	0
2	40.3	0	0	0	0	825	1	0	1794	0	0	1	27.5	59.8	0	0	1794	1	2	0	0	1794	0
2	18.7	5	0	8	0	1410	0	0	1193	0	2	0	47	39.77	1	0	1454	1	2	0	1	590	5
0	100	5	0	7	0	1830	0	0	1693	0	1	1	61	56.43	0	0	1693	1	2	0	0	1693	0
1	4.1	8	0	6	0	1830	0	0	1289	1	0	0	61	42.97	0	0	1289	0	4	6	0	1289	0
1	5.1	5	0	8	1	1830	0	0	1839	0	2	0	61	61.3	0	0	1839	0	2	0	0	1839	0
1	17.1	3	0	6	0	1830	0	0	419	0	0	0	61	13.97	0	0	419	1	2	0	0	419	0
0	7.1	5	0	7	0	1830	0	0	1669	0	1	0	61	55.63	0	0	1669	1	2	0	0	1669	0
0	3.5	6	0	7	1	857	1	0	1469	1	1	0	28.57	48.97	0	0	1469	0	3	3	0	1469	0
0	10.2	3	0	7	0	1830	0	0	1796	0	1	0	61	59.87	0	0	1796	1	2	0	0	1796	0
1	5.6	3	0	6	0	318	1	0	853	0	0	0	10.6	28.43	0	0	853	1	2	0	0	853	0
2	22.3	5	0	8	0	1830	0	0	472	0	2	1	61	15.73	0	0	472	1	2	0	0	472	0
1	12.9	6	0	7	0	953	1	0	1777	1	1	0	31.77	59.23	0	0	1777	0	3	2	0	1777	0
1	4.6	3	0	6	0	1830	0	0	1782	0	0	0	61	59.4	0	0	1782	1	2	0	0	1782	0
2	18.1	6	0	7	0	1140	1	0	1120	1	1	0	38	37.33	1	1	1283	0	3	2	1	1122	5
1	53.2	5	0	6	1	1255	1	0	1374	0	0	1	41.83	45.8	1	0	1398	0	2	0	1	1113	4
2	4.7	4	0	7	1	1830	0	0	188	0	1	0	61	6.27	0	0	188	0	2	0	0	188	0
1	7.4	6	0	6	1	1800	0	0	1747	1	0	0	60	58.23	0	0	1747	0	3	3	0	1747	0
0	6.1	6	0	7	1	410	1	0	1688	1	1	0	13.67	56.27	0	0	1688	0	3	3	0	1688	0
2	88.8	0	0	0	0	1800	0	0	1736	0	0	1	60	57.87	0	0	1736	1	2	0	0	1736	0
1	10.9	3	0	6	1	1800	0	0	1700	0	0	0	60	56.67	0	0	1700	0	2	0	0	1700	0
1	5.2	6	0	7	0	55	1	0	1819	1	1	0	1.83	60.63	0	0	1819	0	3	2	0	1819	0
2	6	6	0	9	1	335	1	0	760	1	2	0	11.17	25.33	0	0	760	0	3	3	0	760	0
1	7.3	6	0	7	1	1800	0	0	1695	1	1	0	60	56.5	0	0	1695	0	3	3	0	1695	0
2	4.3	6	0	9	1	830	1	0	1693	1	2	0	27.67	56.43	0	0	1693	0	3	3	0	1693	0
1	4.2	5	0	6	0	1800	0	0	906	0	0	0	60	30.2	0	0	906	1	2	0	0	906	0
1	11	6	0	6	0	1800	0	0	1807	1	0	0	60	60.23	0	0	1807	0	3	2	0	1807	0
1	63.2	7	0	9	1	51	1	0	1684	1	2	1	1.7	56.13	0	0	1684	0	3	3	0	1684	0
2	7.4	6	0	7	0	678	1	0	1641	1	1	0	22.6	54.7	0	0	1641	0	3	2	0	1641	0
0	5.1	3	0	6	0	1800	0	0	1151	0	0	0	60	38.37	0	0	1151	1	2	0	0	1151	0
1	12.4	6	0	9	1	1800	0	0	1686	1	2	0	60	56.2	0	0	1686	0	3	3	0	1686	0
2	8.1	5	0	6	0	1770	0	0	1518	0	0	0	59	50.6	0	0	1518	1	2	0	0	1518	0
2	5.3	3	0	6	0	1770	0	0	1480	0	0	0	59	49.33	0	0	1480	1	2	0	0	1480	0
1	27.1	5	0	7	1	141	1	0	1672	0	1	1	4.7	55.73	0	0	1672	0	2	0	0	1672	0
2	1.1	3	0	6	0	1770	0	0	1724	0	0	0	59	57.47	0	0	1724	1	2	0	0	1724	0
2	20.2	7	0	7	1	391	1	0	1567	1	1	1	13.03	52.23	0	0	1567	0	3	3	0	1567	0
2	8.9	5	0	6	0	1770	0	0	1751	0	0	0	59	58.37	0	0	1751	1	2	0	0	1751	0
1	5.4	6	0	7	0	1770	0	0	1359	1	1	0	59	45.3	0	0	1359	0	3	2	0	1359	0
0	6	5	0	6	0	1770	0	0	1770	0	0	0	59	59	0	0	1770	1	2	0	0	1770	0
0	10.4	6	0	8	0	111	1	1	1679	1	2	0	3.7	55.97	0	0	1679	0	3	4	0	1679	0
1	18.5	6	0	7	0	1770	0	0	237	1	1	0	59	7.9	0	0	237	0	3	2	0	237	0
1	20.2	7	0	7	1	769	1	0	813	1	1	1	25.63	27.1	0	0	813	0	3	3	1	776	1
2	10.8	6	0	7	1	1012	1	0	1678	1	1	0	33.73	55.93	0	0	1678	0	3	3	0	1678	0
2	2.6	7	0	9	1	48	1	0	448	1	2	0	1.6	14.93	1	1	482	0	3	3	1	167	1
0	17.9	6	0	7	1	456	1	0	715	1	1	0	15.2	23.83	0	0	715	0	3	3	0	715	0
2	17.9	6	0	7	1	356	1	0	1479	1	1	0	11.87	49.3	0	0	1479	0	3	3	0	1479	0
2	7.3	6	0	6	0	487	1	0	1758	1	0	0	16.23	58.6	0	0	1758	0	3	2	0	1758	0
2	5.4	0	0	0	0	1740	0	0	1277	0	0	0	58	42.57	0	0	1277	1	2	0	0	1277	0
1	26.5	6	1	9	1	176	1	1	1656	1	2	1	5.87	55.2	0	0	1656	0	3	7	0	1656	0
1	17.2	5	0	7	1	1450	1	0	1266	0	1	0	48.33	42.2	0	0	1266	0	2	0	0	1266	0
0	6.3	6	0	7	0	1740	0	0	1716	1	1	0	58	57.2	0	0	1716	0	3	2	0	1716	0
1	15.8	0	0	0	0	1740	0	0	1700	0	0	0	58	56.67	0	0	1700	1	2	0	0	1700	0
1	6.8	6	0	6	0	1740	0	1	1693	1	0	0	58	56.43	0	0	1693	0	3	4	0	1693	0
0	5.1	6	0	7	0	1740	0	0	1578	1	1	0	58	52.6	0	0	1578	0	3	2	0	1578	0
0	4.3	6	0	6	0	1740	0	0	1728	1	0	0	58	57.6	0	0	1728	0	3	2	0	1728	0
1	64.6	7	0	7	1	53	1	0	1099	1	1	1	1.77	36.63	0	0	1099	0	3	3	1	263	1
1	49.1	6	0	7	1	24	1	0	1653	1	1	1	0.8	55.1	0	0	1653	0	3	3	0	1653	0
2	11	6	0	9	0	1710	0	0	1074	1	2	0	57	35.8	0	0	1074	0	3	2	0	1074	0
1	5	5	0	7	0	1107	1	0	1716	0	1	0	36.9	57.2	0	0	1716	1	2	0	0	1716	0
1	6	5	0	7	0	1710	0	0	1610	0	1	0	57	53.67	0	0	1610	1	2	0	0	1610	0
0	19.5	5	0	7	0	1710	0	0	671	0	1	0	57	22.37	0	0	671	1	2	0	0	671	0
1	6.6	5	0	8	1	64	1	0	1336	0	2	0	2.13	44.53	0	0	1336	0	2	0	1	638	1
0	6	6	0	7	0	1710	0	0	1642	1	1	0	57	54.73	0	0	1642	0	3	2	0	1642	0
1	7.9	5	0	8	0	785	1	0	1712	0	2	0	26.17	57.07	0	0	1712	1	2	0	0	1712	0
0	1.6	0	0	0	0	1710	0	0	744	0	0	0	57	24.8	0	0	744	1	2	0	0	744	0
2	19.7	5	0	7	0	1728	1	0	1728	0	1	0	57.6	57.6	0	0	1728	1	2	0	0	1728	0
1	5.8	5	0	6	0	1710	0	0	1712	0	0	0	57	57.07	0	0	1712	1	2	0	0	1712	0
1	1.6	3	0	6	0	1710	0	0	1607	0	0	0	57	53.57	0	0	1607	1	2	0	0	1607	0
2	4.9	6	0	7	0	1710	0	0	1581	1	1	0	57	52.7	0	0	1581	0	3	2	0	1581	0
1	20.6	5	0	7	1	32	1	0	1033	0	1	1	1.07	34.43	0	0	1033	0	2	0	0	1033	0
1	18	8	0	6	1	1710	0	0	1700	1	0	0	57	56.67	0	0	1700	0	4	6	0	1700	0
0	7.4	5	0	6	1	1710	0	0	1653	0	0	0	57	55.1	0	0	1653	0	2	0	0	1653	0
1	22.7	6	0	6	1	27	1	0	1705	1	0	1	0.9	56.83	0	0	1705	0	3	3	0	1705	0
0	8.6	6	0	7	1	1680	0	0	1542	1	1	0	56	51.4	0	0	1542	0	3	3	0	1542	0
1	27.9	7	0	9	1	421	1	0	1534	1	2	1	14.03	51.13	0	0	1534	0	3	3	0	1534	0
2	12.9	6	0	7	1	1680	0	0	1686	1	1	0	56	56.2	0	0	1686	0	3	3	0	1686	0
1	5.2	3	0	6	0	1680	0	0	1534	0	0	0	56	51.13	0	0	1534	1	2	0	0	1534	0
0	5.5	3	0	7	1	718	1	0	1579	0	1	0	23.93	52.63	0	0	1579	0	2	0	0	1579	0
0	12	3	0	7	1	818	1	0	1635	0	1	0	27.27	54.5	0	0	1635	0	2	0	0	1635	0
1	4.2	5	0	7	0	1680	0	0	1586	0	1	0	56	52.87	0	0	1586	1	2	0	0	1586	0
0	4.1	6	0	7	1	1680	0	1	1576	1	1	0	56	52.53	0	0	1576	0	3	5	0	1576	0
1	4.7	5	0	7	0	1680	0	1	1540	0	1	0	56	51.33	0	0	1540	1	2	0	0	1540	0
0	3.9	6	0	7	0	1680	0	0	1592	1	1	0	56	53.07	0	0	1592	0	3	2	0	1592	0
0	10.2	7	0	8	0	323	1	0	1559	1	2	0	10.77	51.97	0	0	1559	0	3	2	0	1559	0
0	9	6	0	7	0	1680	0	0	1559	1	1	0	56	51.97	0	0	1559	0	3	2	0	1559	0
2	7.7	6	0	8	1	330	1	0	1569	1	2	0	11	52.3	0	0	1569	0	3	3	0	1569	0
2	5.9	5	0	7	1	199	1	0	1189	0	1	0	6.63	39.63	0	0	1189	0	2	0	0	1189	0
0	7.7	6	0	7	0	1650	0	0	1611	1	1	0	55	53.7	0	0	1611	0	3	2	0	1611	0
1	5.1	5	0	6	1	1650	0	0	1625	0	0	0	55	54.17	0	0	1625	0	2	0	0	1625	0
2	3.8	6	0	7	1	1035	1	0	1581	1	1	0	34.5	52.7	0	0	1581	0	3	3	0	1581	0
1	4.6	6	0	6	0	210	0	0	104	1	0	0	7	3.47	1	0	215	0	3	2	0	104	0
1	5	6	0	6	1	1650	0	0	1607	1	0	0	55	53.57	0	0	1607	0	3	3	0	1607	0
1	14.3	6	0	7	1	22	1	0	1231	1	1	0	0.73	41.03	0	0	1231	0	3	3	0	1231	0
1	9.1	3	0	7	0	1650	0	0	116	0	1	0	55	3.87	0	0	116	1	2	0	0	116	0
2	4.4	6	0	9	1	671	1	0	1609	1	2	0	22.37	53.63	0	0	1609	0	3	3	0	1609	0
1	13.2	6	0	7	0	1650	0	0	1618	1	1	0	55	53.93	0	0	1618	0	3	2	0	1618	0
2	8.2	6	0	7	1	1343	1	0	1385	1	1	0	44.77	46.17	0	0	1385	0	3	3	0	1385	0
0	0.8	0	0	0	0	1650	0	0	1593	0	0	0	55	53.1	0	0	1593	1	2	0	0	1593	0
0	15.4	6	0	7	1	655	1	0	1600	1	1	0	21.83	53.33	0	0	1600	0	3	3	1	1348	2
1	17.6	6	1	8	0	24	1	1	1603	1	2	0	0.8	53.43	0	0	1603	0	3	7	0	1603	0
1	6	6	0	7	1	1114	1	0	1597	1	1	0	37.13	53.23	0	0	1597	0	3	3	0	1597	0
1	1.3	3	0	6	0	1620	0	0	1494	0	0	0	54	49.8	0	0	1494	1	2	0	0	1494	0
0	5.4	5	0	7	1	1380	0	0	1396	0	1	0	46	46.53	1	0	1542	0	2	0	0	1396	0
2	9.3	6	0	7	0	1620	0	0	1579	1	1	0	54	52.63	0	0	1579	0	3	2	0	1579	0
1	14	7	1	8	1	613	1	0	1574	1	2	0	20.43	52.47	0	0	1574	0	3	7	1	27	2
1	4.4	5	0	7	0	1620	0	0	1642	0	1	0	54	54.73	0	0	1642	1	2	0	0	1642	0
1	9.9	6	0	7	0	1620	0	0	1459	1	1	0	54	48.63	0	0	1459	0	3	2	0	1459	0
2	5	6	0	7	1	1044	1	0	1565	1	1	0	34.8	52.17	0	0	1565	0	3	3	0	1565	0
1	12	6	0	7	1	307	1	0	1604	1	1	0	10.23	53.47	0	0	1604	0	3	3	0	1604	0
0	5	3	0	6	0	1620	0	0	1599	0	0	0	54	53.3	0	0	1599	1	2	0	0	1599	0
1	21.5	6	0	8	1	25	1	0	1539	1	2	1	0.83	51.3	0	0	1539	0	3	3	0	1539	0
1	6.3	6	0	6	1	736	1	0	1583	1	0	0	24.53	52.77	0	0	1583	0	3	3	0	1583	0
1	11.2	6	0	6	1	267	1	0	351	1	0	0	8.9	11.7	0	0	351	0	3	3	0	351	0
0	22.8	8	0	9	1	25	1	1	1618	1	2	1	0.83	53.93	0	0	1618	0	4	6	0	1618	0
1	6.1	6	0	6	1	811	1	0	1497	1	0	0	27.03	49.9	0	0	1497	0	3	3	0	1497	0
2	21.2	6	0	7	1	116	1	0	1562	1	1	1	3.87	52.07	0	0	1562	0	3	3	0	1562	0
2	3.5	7	1	8	1	195	1	1	1249	1	2	0	6.5	41.63	0	0	1249	0	3	7	1	983	1
2	6.8	6	0	7	1	20	1	1	552	1	1	0	0.67	18.4	0	0	552	0	3	5	0	552	0
0	7.6	5	0	7	0	48	1	0	1210	0	1	0	1.6	40.33	0	0	1210	1	2	0	0	1210	0
1	3.1	5	0	7	0	1590	0	0	888	0	1	0	53	29.6	0	0	888	1	2	0	0	888	0
1	10.1	6	0	7	1	1590	0	0	1590	1	1	0	53	53	0	0	1590	0	3	3	0	1590	0
2	8.6	7	0	7	0	421	1	0	1483	1	1	0	14.03	49.43	0	0	1483	0	3	2	0	1483	0
1	6.1	5	0	6	0	459	1	0	1467	0	0	0	15.3	48.9	0	0	1467	1	2	0	0	1467	0
1	7.8	5	0	7	0	1590	0	0	1513	0	1	0	53	50.43	0	0	1513	1	2	0	0	1513	0
2	7.8	5	0	6	1	1590	0	0	113	0	0	0	53	3.77	0	0	113	0	2	0	0	113	0
2	44.9	6	0	8	1	28	1	0	882	1	2	1	0.93	29.4	1	1	1143	0	3	3	1	827	1
2	7	6	0	7	1	1373	1	0	1547	1	1	0	45.77	51.57	0	0	1547	0	3	3	0	1547	0
0	4.7	6	0	7	0	771	1	0	1602	1	1	0	25.7	53.4	0	0	1602	0	3	2	0	1602	0
1	8.9	6	0	7	1	174	1	1	1544	1	1	0	5.8	51.47	0	0	1544	0	3	5	0	1544	0
1	4.3	6	0	7	1	1560	0	0	1582	1	1	0	52	52.73	0	0	1582	0	3	3	0	1582	0
0	18.3	6	0	7	1	108	1	0	339	1	1	0	3.6	11.3	0	0	339	0	3	3	0	339	0
1	4.4	3	0	6	0	1590	0	0	1568	0	0	0	53	52.27	0	0	1568	1	2	0	0	1568	0
1	49.2	7	0	8	1	48	1	0	1557	1	2	1	1.6	51.9	0	0	1557	0	3	3	0	1557	0
2	13	5	0	7	0	1590	0	0	1481	0	1	0	53	49.37	0	0	1481	1	2	0	0	1481	0
0	10.6	5	0	8	0	1590	0	0	1030	0	2	0	53	34.33	0	0	1030	1	2	0	0	1030	0
1	14.1	6	0	7	0	1476	1	0	1555	1	1	0	49.2	51.83	0	0	1555	0	3	2	0	1555	0
2	4.7	6	0	8	0	1560	0	0	619	1	2	0	52	20.63	0	0	619	0	3	2	0	619	0
1	62.9	5	0	9	0	756	1	0	1581	0	2	1	25.2	52.7	0	0	1581	1	2	0	0	1581	0
0	30	5	0	7	1	421	1	0	1268	0	1	1	14.03	42.27	0	0	1268	0	2	0	0	1268	0
0	4.2	3	0	6	0	1560	0	0	1537	0	0	0	52	51.23	0	0	1537	1	2	0	0	1537	0
0	11.5	6	0	7	1	29	1	0	1490	1	1	0	0.97	49.67	0	0	1490	0	3	3	0	1490	0
1	5.4	6	0	7	1	1560	0	0	1466	1	1	0	52	48.87	0	0	1466	0	3	3	0	1466	0
1	47.1	3	0	6	0	1560	0	0	542	0	0	1	52	18.07	0	0	542	1	2	0	0	542	0
1	4	5	0	6	0	1560	0	0	1499	0	0	0	52	49.97	0	0	1499	1	2	0	0	1499	0
1	3.4	6	0	9	1	1560	0	0	1541	1	2	0	52	51.37	0	0	1541	0	3	3	0	1541	0
2	48.9	6	0	9	1	181	1	0	1513	1	2	1	6.03	50.43	0	0	1513	0	3	3	0	1513	0
0	5.8	6	0	7	1	1530	0	0	1555	1	1	0	51	51.83	0	0	1555	0	3	3	0	1555	0
1	4.4	6	0	9	1	1530	0	0	1535	1	2	0	51	51.17	0	0	1535	0	3	3	0	1535	0
1	1.7	0	0	0	0	1530	0	0	1389	0	0	0	51	46.3	0	0	1389	1	2	0	0	1389	0
0	6.4	7	0	8	1	223	1	0	1438	1	2	0	7.43	47.93	0	0	1438	0	3	3	0	1438	0
1	10.2	6	0	7	1	645	1	0	1357	1	1	0	21.5	45.23	0	0	1357	0	3	3	0	1357	0
2	9.4	6	0	7	1	510	0	0	480	1	1	0	17	16	1	1	526	0	3	3	0	480	0
2	5	6	0	7	0	1530	0	0	475	1	1	0	51	15.83	0	0	475	0	3	2	0	475	0
1	8.4	3	0	6	1	1530	0	0	1480	0	0	0	51	49.33	0	0	1480	0	2	0	0	1480	0
0	6.3	5	0	9	1	205	1	0	1448	0	2	0	6.83	48.27	0	0	1448	0	2	0	0	1448	0
2	15.7	6	0	7	1	631	1	0	1387	1	1	0	21.03	46.23	0	0	1387	0	3	3	0	1387	0
2	4	6	0	6	1	1530	0	0	1474	1	0	0	51	49.13	0	0	1474	0	3	3	0	1474	0
2	6.9	5	0	6	0	660	0	0	699	0	0	0	22	23.3	0	0	699	1	2	0	0	699	0
2	67.1	5	0	7	0	1500	0	0	1516	0	1	1	50	50.53	0	0	1516	1	2	0	0	1516	0
2	28.3	7	0	8	1	598	1	0	1536	1	2	1	19.93	51.2	0	0	1536	0	3	3	0	1536	0
1	4.9	5	0	7	0	1320	0	0	1359	0	1	0	44	45.3	0	0	1359	1	2	0	0	1359	0
0	4	5	0	6	0	1410	0	0	1448	0	0	0	47	48.27	0	0	1448	1	2	0	0	1448	0
0	5.6	5	0	6	0	1140	0	0	1380	0	0	0	38	46	0	0	1380	1	2	0	0	1380	0
1	9.2	6	0	9	1	430	1	0	1445	1	2	0	14.33	48.17	0	0	1445	0	3	3	0	1445	0
1	12.4	6	1	9	1	22	1	0	92	1	2	0	0.73	3.07	0	0	92	0	3	7	1	8	2
0	4.5	5	0	6	0	1140	0	0	1443	0	0	0	38	48.1	0	0	1443	1	2	0	0	1443	0
1	11.1	7	0	9	1	281	1	0	1511	1	2	0	9.37	50.37	0	0	1511	0	3	3	0	1511	0
1	9	6	0	7	1	1140	0	0	1461	1	1	0	38	48.7	0	0	1461	0	3	3	0	1461	0
1	13	6	0	7	0	1110	0	0	206	1	1	0	37	6.87	0	0	206	0	3	2	0	206	0
1	50.8	6	0	9	1	1084	1	0	1084	1	2	1	36.13	36.13	0	0	1084	0	3	3	0	1084	0
0	6.6	6	0	7	0	1110	0	0	1512	1	1	0	37	50.4	0	0	1512	0	3	2	0	1512	0
2	6.7	3	0	7	0	1110	0	0	1084	0	1	0	37	36.13	0	0	1084	1	2	0	0	1084	0
1	0.7	3	0	6	0	1110	0	0	1364	0	0	0	37	45.47	0	0	1364	1	2	0	0	1364	0
1	10.2	6	0	7	1	715	1	0	1289	1	1	0	23.83	42.97	0	0	1289	0	3	3	0	1289	0
1	6.8	0	0	0	0	1110	0	0	1259	0	0	0	37	41.97	0	0	1259	1	2	0	0	1259	0
1	25.4	7	0	8	1	39	1	0	1399	1	2	1	1.3	46.63	0	0	1399	0	3	3	0	1399	0
1	5.4	0	0	0	0	750	0	0	139	0	0	0	25	4.63	1	1	704	1	2	0	0	139	0
1	2.6	0	0	0	0	1110	0	0	1385	0	0	0	37	46.17	0	0	1385	1	2	0	0	1385	0
0	4.7	3	0	7	0	1110	0	0	505	0	1	0	37	16.83	0	0	505	1	2	0	0	505	0
1	9.4	5	0	8	0	1110	0	0	1429	0	2	0	37	47.63	0	0	1429	1	2	0	0	1429	0
2	12.2	7	0	7	1	22	1	0	1492	1	1	0	0.73	49.73	0	0	1492	0	3	3	0	1492	0
2	6.7	6	0	7	0	692	1	0	1438	1	1	0	23.07	47.93	0	0	1438	0	3	2	0	1438	0
1	1.7	3	0	6	0	1110	0	0	1424	0	0	0	37	47.47	0	0	1424	1	2	0	0	1424	0
0	5.4	6	0	6	0	1110	0	0	1457	1	0	0	37	48.57	0	0	1457	0	3	2	0	1457	0
2	6.9	5	0	7	1	216	1	0	1378	0	1	0	7.2	45.93	1	0	1116	0	2	0	0	1378	0
0	6.8	5	0	7	0	1110	0	0	1331	0	1	0	37	44.37	0	0	1331	1	2	0	0	1331	0
1	16	5	0	7	1	27	1	0	1368	0	1	0	0.9	45.6	0	0	1368	0	2	0	0	1368	0
2	15.9	6	0	7	0	878	1	0	1338	1	1	0	29.27	44.6	0	0	1338	0	3	2	0	1338	0
1	3.8	5	0	7	0	1080	0	0	113	0	1	0	36	3.77	0	0	113	1	2	0	0	113	0
2	14.7	5	0	7	1	178	1	0	1427	0	1	0	5.93	47.57	0	0	1427	0	2	0	1	694	5
1	973.5	7	0	9	1	62	1	0	1468	1	2	1	2.07	48.93	0	0	1468	0	3	3	0	1468	0
1	7.5	6	0	7	1	230	1	0	368	1	1	0	7.67	12.27	0	0	368	0	3	3	0	368	0
1	20.9	6	0	7	1	503	1	1	1419	1	1	1	16.77	47.3	0	0	1419	0	3	5	0	1419	0
1	17	7	0	7	1	59	1	0	1366	1	1	0	1.97	45.53	0	0	1366	0	3	3	0	1366	0
1	11.7	3	0	6	0	337	1	0	1452	0	0	0	11.23	48.4	0	0	1452	1	2	0	0	1452	0
2	54.6	6	0	9	1	24	1	0	457	1	2	1	0.8	15.23	0	1	457	0	3	3	1	471	5
1	4.7	8	0	7	1	24	1	0	1480	1	1	0	0.8	49.33	0	0	1480	0	4	6	0	1480	0
1	5.9	3	0	6	0	1080	0	0	1411	0	0	0	36	47.03	0	0	1411	1	2	0	0	1411	0
2	31.7	6	0	7	0	1080	0	0	179	1	1	1	36	5.97	0	0	179	0	3	2	0	179	0
1	15.4	6	0	7	0	1080	0	0	1026	1	1	0	36	34.2	0	0	1026	0	3	2	0	1026	0
2	9.5	5	0	6	0	1080	0	0	444	0	0	0	36	14.8	0	0	444	1	2	0	0	444	0
0	4.2	0	0	0	0	1080	0	0	1434	0	0	0	36	47.8	0	0	1434	1	2	0	0	1434	0
0	6.3	5	0	7	0	169	1	0	1450	0	1	0	5.63	48.33	0	0	1450	1	2	0	0	1450	0
1	7.6	5	0	7	0	1080	0	0	1203	0	1	0	36	40.1	0	0	1203	1	2	0	0	1203	0
1	34.5	5	0	7	0	1080	0	0	1412	0	1	1	36	47.07	0	0	1412	1	2	0	0	1412	0
2	34.5	6	0	9	0	990	0	0	651	1	2	1	33	21.7	1	1	1019	0	3	2	0	651	0
2	21.9	3	0	7	0	25	1	0	669	0	1	1	0.83	22.3	0	0	669	1	2	0	1	1506	1
0	15.9	3	0	6	0	1080	0	0	897	0	0	0	36	29.9	0	0	897	1	2	0	0	897	0
1	29	5	0	7	0	1050	0	0	510	0	1	1	35	17	0	0	510	1	2	0	0	510	0
1	6.9	6	0	7	1	552	1	0	1350	1	1	0	18.4	45	0	0	1350	0	3	3	0	1350	0
1	5.5	0	0	0	0	1050	0	0	1437	0	0	0	35	47.9	0	0	1437	1	2	0	0	1437	0
2	60	6	0	9	0	290	1	0	290	1	2	1	9.67	9.67	0	0	290	0	3	2	0	290	0	f
0	6	6	0	7	1	1050	0	0	1392	1	1	0	35	46.4	0	0	1392	0	3	3	0	1392	0
1	4.2	3	0	7	0	1050	0	0	1324	0	1	0	35	44.13	0	0	1324	1	2	0	0	1324	0
2	7.4	6	0	7	0	1050	0	0	1404	1	1	0	35	46.8	0	0	1404	0	3	2	0	1404	0
0	10.5	3	0	7	0	1050	0	0	1058	0	1	0	35	35.27	0	0	1058	1	2	0	0	1058	0
1	0.3	3	0	6	0	1050	0	0	1379	0	0	0	35	45.97	0	0	1379	1	2	0	0	1379	0
1	38.1	7	0	8	1	1316	1	0	1051	1	2	1	43.87	35.03	0	0	1051	0	3	3	0	1051	0
1	6.1	6	0	7	1	1050	0	0	1375	1	1	0	35	45.83	0	0	1375	0	3	3	0	1375	0
1	7.2	7	0	7	1	129	1	0	1415	1	1	0	4.3	47.17	0	0	1415	0	3	3	0	1415	0
1	1.1	0	0	0	0	1050	0	0	393	0	0	0	35	13.1	0	0	393	1	2	0	0	393	0
1	2.1	8	0	6	0	1050	0	1	1279	1	0	0	35	42.63	0	0	1279	0	4	6	0	1279	0
1	66.2	8	0	8	0	529	1	0	1385	1	2	1	17.63	46.17	0	0	1385	0	4	6	0	1385	0
2	27	5	0	9	0	193	1	0	1373	0	2	1	6.43	45.77	0	0	1373	1	2	0	0	1373	0
2	40.7	5	0	7	1	24	1	0	1394	0	1	1	0.8	46.47	0	0	1394	0	2	0	0	1394	0
0	4.5	5	0	7	0	1050	0	0	1280	0	1	0	35	42.67	0	0	1280	1	2	0	0	1280	0
1	3.5	5	0	7	0	1050	0	0	1100	0	1	0	35	36.67	0	0	1100	1	2	0	0	1100	0
1	12.5	3	0	7	0	24	1	0	1406	0	1	0	0.8	46.87	0	0	1406	1	2	0	0	1406	0
0	11	5	0	7	1	328	1	0	925	0	1	0	10.93	30.83	0	0	925	0	2	0	0	925	0
1	9.9	5	0	8	1	1020	0	0	1362	0	2	0	34	45.4	0	0	1362	0	2	0	0	1362	0
2	47.3	7	0	7	1	130	1	0	909	1	1	1	4.33	30.3	0	0	909	0	3	3	0	909	0
2	5.7	5	0	6	1	1020	0	0	1378	0	0	0	34	45.93	0	0	1378	0	2	0	0	1378	0
0	5.4	3	0	6	0	1037	1	0	1422	0	0	0	34.57	47.4	0	0	1422	1	2	0	0	1422	0
0	9	5	0	7	0	528	1	0	1361	0	1	0	17.6	45.37	0	0	1361	1	2	0	0	1361	0
2	5.3	3	0	7	0	1020	0	0	1248	0	1	0	34	41.6	0	0	1248	1	2	0	0	1248	0
1	5.2	3	0	6	0	1020	0	0	1383	0	0	0	34	46.1	0	0	1383	1	2	0	0	1383	0
2	18.1	5	0	7	1	1020	0	0	1392	0	1	0	34	46.4	0	0	1392	0	2	0	0	1392	0
0	10.1	5	0	7	1	341	1	0	1397	0	1	0	11.37	46.57	0	0	1397	0	2	0	0	1397	0
2	4	3	0	7	0	1020	0	0	1329	0	1	0	34	44.3	0	0	1329	1	2	0	0	1329	0
0	8.3	6	0	9	1	1020	0	0	391	1	2	0	34	13.03	0	0	391	0	3	3	0	391	0
1	5.5	5	0	7	1	1020	0	0	1246	0	1	0	34	41.53	0	0	1246	0	2	0	0	1246	0
0	5	5	0	7	1	1322	1	0	1399	0	1	0	44.07	46.63	0	0	1399	0	2	0	0	1399	0
1	8.9	6	0	7	1	148	1	0	1411	1	1	0	4.93	47.03	0	0	1411	0	3	3	0	1411	0
1	7.6	5	0	7	1	1020	0	0	1378	0	1	0	34	45.93	0	0	1378	0	2	0	0	1378	0
1	4.3	6	0	6	1	1020	0	0	1378	1	0	0	34	45.93	0	0	1378	0	3	3	0	1378	0
0	3.6	3	0	7	1	414	1	0	913	0	1	0	13.8	30.43	0	0	913	0	2	0	0	913	0
2	10.3	7	0	7	0	1020	0	0	1280	1	1	0	34	42.67	0	0	1280	0	3	2	0	1280	0
0	26.3	7	0	9	0	25	1	1	1406	1	2	1	0.83	46.87	0	0	1406	0	3	4	1	1636	1
1	5.7	3	0	6	0	1020	0	0	1324	0	0	0	34	44.13	0	0	1324	1	2	0	0	1324	0
2	38.4	6	0	8	0	990	0	0	1375	1	2	1	33	45.83	0	0	1375	0	3	2	0	1375	0
2	30	6	0	9	0	27	1	1	1338	1	2	1	0.9	44.6	0	0	1338	0	3	4	1	1828	1
0	4.8	3	0	6	0	990	0	0	1352	0	0	0	33	45.07	0	0	1352	1	2	0	0	1352	0
0	7.2	5	0	7	1	990	0	0	174	0	1	0	33	5.8	0	0	174	0	2	0	0	174	0
1	31.6	7	0	7	1	25	1	0	963	1	1	1	0.83	32.1	0	0	963	0	3	3	0	963	0
2	3.2	6	0	7	1	990	0	0	1233	1	1	0	33	41.1	0	0	1233	0	3	3	0	1233	0
1	10.9	6	0	7	1	841	1	0	1273	1	1	0	28.03	42.43	0	0	1273	0	3	3	0	1273	0
2	5.6	3	0	6	0	990	0	0	869	0	0	0	33	28.97	0	0	869	1	2	0	0	869	0
0	4.9	6	0	7	1	470	1	0	1282	1	1	0	15.67	42.73	0	0	1282	0	3	3	0	1282	0
2	33.8	6	0	7	0	126	1	0	1359	1	1	1	4.2	45.3	0	0	1359	0	3	2	0	1359	0
1	6.8	6	0	7	0	1002	1	0	1372	1	1	0	33.4	45.73	0	0	1372	0	3	2	0	1372	0
2	13.1	6	0	6	0	990	0	0	708	1	0	0	33	23.6	0	0	708	0	3	2	0	708	0
0	29.7	6	0	7	1	990	0	0	1211	1	1	1	33	40.37	0	0	1211	0	3	3	0	1211	0
1	6.7	6	0	6	0	990	0	0	1144	1	0	0	33	38.13	0	0	1144	0	3	2	0	1144	0
2	15.7	6	0	9	1	230	1	0	1333	1	2	0	7.67	44.43	0	0	1333	0	3	3	0	1333	0
2	1.2	5	0	6	0	990	0	0	1291	0	0	0	33	43.03	0	0	1291	1	2	0	0	1291	0
0	4.4	3	0	6	0	990	0	0	1308	0	0	0	33	43.6	0	0	1308	1	2	0	0	1308	0
0	6.9	6	0	6	1	990	0	0	1210	1	0	0	33	40.33	0	0	1210	0	3	3	0	1210	0
1	35.1	7	0	7	0	220	1	0	391	1	1	1	7.33	13.03	0	0	391	0	3	2	0	391	0
2	19.4	6	0	7	1	990	0	0	1063	1	1	0	33	35.43	0	0	1063	0	3	3	0	1063	0
1	21.2	5	0	6	1	780	0	0	464	0	0	1	26	15.47	1	0	805	0	2	0	1	712	5
0	15.5	3	0	7	0	512	1	0	1357	0	1	0	17.07	45.23	0	0	1357	1	2	0	0	1357	0
0	5.7	5	0	7	0	960	0	0	1296	0	1	0	32	43.2	0	0	1296	1	2	0	0	1296	0
1	9.6	5	0	7	1	188	1	0	400	0	1	0	6.27	13.33	0	0	400	0	2	0	0	400	0
1	6.2	5	0	7	0	960	0	0	1265	0	1	0	32	42.17	0	0	1265	1	2	0	0	1265	0
1	19.6	6	0	9	1	190	1	0	582	1	2	0	6.33	19.4	0	0	582	0	3	3	0	582	0
1	7.4	3	0	7	0	960	0	0	979	0	1	0	32	32.63	0	0	979	1	2	0	0	979	0
0	38.2	6	0	6	0	960	0	0	1287	1	0	1	32	42.9	0	0	1287	0	3	2	0	1287	0
2	7.6	6	0	7	1	960	0	0	934	1	1	0	32	31.13	0	0	934	0	3	3	0	934	0
1	29.5	6	0	7	0	60	1	0	664	1	1	1	2	22.13	0	0	664	0	3	2	0	664	0
1	10.5	5	0	7	1	881	1	1	1264	0	1	0	29.37	42.13	0	0	1264	0	2	0	0	1264	0
2	10.8	6	0	7	1	384	1	0	1240	1	1	0	12.8	41.33	0	0	1240	0	3	3	0	1240	0
1	13.2	6	0	7	1	29	1	0	1191	1	1	0	0.97	39.7	0	0	1191	0	3	3	0	1191	0
1	6.5	3	0	7	0	960	0	0	218	0	1	0	32	7.27	0	0	218	1	2	0	0	218	0
1	12.4	5	0	7	1	223	1	0	1179	0	1	0	7.43	39.3	0	0	1179	0	2	0	0	1179	0
0	4.9	5	0	6	0	960	0	0	1352	0	0	0	32	45.07	0	0	1352	1	2	0	0	1352	0
2	156.8	7	0	10	1	55	1	0	617	1	2	1	1.83	20.57	1	1	627	0	3	3	1	589	1
1	5.5	6	0	7	0	960	0	0	1259	1	1	0	32	41.97	0	0	1259	0	3	2	0	1259	0
1	17.7	5	0	6	0	960	0	0	1175	0	0	0	32	39.17	0	0	1175	1	2	0	0	1175	0
0	4.5	5	0	7	0	960	0	0	1273	0	1	0	32	42.43	0	0	1273	1	2	0	0	1273	0
2	10.4	8	0	9	1	104	1	0	572	1	2	0	3.47	19.07	0	0	572	0	4	6	0	572	0
0	3.2	5	0	7	1	960	0	0	1289	0	1	0	32	42.97	0	0	1289	0	2	0	0	1289	0
2	5.9	6	0	8	1	960	0	0	1303	1	2	0	32	43.43	0	0	1303	0	3	3	0	1303	0
1	13.8	6	0	7	1	960	0	0	1204	1	1	0	32	40.13	0	0	1204	0	3	3	0	1204	0
0	8.5	5	0	6	0	960	0	0	1256	0	0	0	32	41.87	0	0	1256	1	2	0	0	1256	0
2	6.1	6	0	7	0	1196	1	0	1278	1	1	0	39.87	42.6	0	0	1278	0	3	2	0	1278	0
2	18.3	7	0	7	0	340	1	0	1324	1	1	0	11.33	44.13	0	0	1324	0	3	2	0	1324	0
1	5.8	4	0	6	0	930	0	0	762	0	0	0	31	25.4	0	0	762	1	2	0	0	762	0
1	3.7	6	0	7	1	930	0	0	1329	1	1	0	31	44.3	0	0	1329	0	3	3	0	1329	0
1	3.7	3	0	8	0	930	0	0	1329	0	2	0	31	44.3	0	0	1329	1	2	0	0	1329	0
1	285.5	6	0	9	1	59	1	1	1049	1	2	1	1.97	34.97	0	0	1049	0	3	5	0	1049	0
1	4.1	3	0	7	1	930	0	0	1209	0	1	0	31	40.3	0	0	1209	0	2	0	0	1209	0
1	12.4	7	0	7	0	627	1	0	1166	1	1	0	20.9	38.87	0	0	1166	0	3	2	0	1166	0
1	10.8	4	0	6	1	31	1	0	1210	0	0	0	1.03	40.33	0	0	1210	0	2	0	0	1210	0
2	5	5	0	7	0	930	0	0	1254	0	1	0	31	41.8	0	0	1254	1	2	0	0	1254	0
1	5.1	6	0	7	0	930	0	0	554	1	1	0	31	18.47	0	0	554	0	3	2	0	554	0
1	4.2	6	0	6	0	930	0	0	1196	1	0	0	31	39.87	0	0	1196	0	3	2	0	1196	0
1	10	6	0	7	1	631	1	0	1226	1	1	0	21.03	40.87	0	0	1226	0	3	3	0	1226	0
1	26.7	6	0	7	0	29	1	0	1203	1	1	1	0.97	40.1	0	0	1203	0	3	2	0	1203	0
2	3.4	6	0	6	1	545	1	0	867	1	0	0	18.17	28.9	0	0	867	0	3	3	0	867	0
0	9.8	6	0	7	1	272	1	0	272	1	1	0	9.07	9.07	0	0	272	0	3	3	0	272	0
0	8.9	6	0	7	1	930	0	0	1310	1	1	0	31	43.67	0	0	1310	0	3	3	0	1310	0
1	2	7	0	9	1	420	0	1	442	1	2	0	14	14.73	1	0	452	0	3	5	0	442	0
2	13.2	0	0	0	0	930	0	0	909	0	0	0	31	30.3	0	0	909	1	2	0	0	909	0
1	4.4	4	0	6	0	876	1	0	1303	0	0	0	29.2	43.43	0	0	1303	1	2	0	0	1303	0
1	12.5	3	0	6	0	930	0	0	1201	0	0	0	31	40.03	0	0	1201	1	2	0	0	1201	0
1	6	6	0	7	0	900	0	0	1286	1	1	0	30	42.87	0	0	1286	0	3	2	0	1286	0
1	50	6	0	9	1	312	1	0	1217	1	2	1	10.4	40.57	0	0	1217	0	3	3	0	1217	0
1	21	6	0	9	1	28	1	0	1297	1	2	1	0.93	43.23	0	0	1297	0	3	3	0	1297	0
2	4.8	6	0	7	1	900	0	0	640	1	1	0	30	21.33	0	0	640	0	3	3	0	640	0
0	6.9	6	0	6	1	900	0	0	1184	1	0	0	30	39.47	0	0	1184	0	3	3	0	1184	0
0	6.6	4	0	7	0	900	0	0	1269	0	1	0	30	42.3	0	0	1269	1	2	0	0	1269	0
0	6.5	6	0	6	0	900	0	0	1290	1	0	0	30	43	0	0	1290	0	3	2	0	1290	0
1	4.8	3	0	7	0	900	0	0	1157	0	1	0	30	38.57	0	0	1157	1	2	0	0	1157	0
1	4.4	6	0	7	1	900	0	0	1169	1	1	0	30	38.97	0	0	1169	0	3	3	0	1169	0
1	4.7	6	0	6	1	900	0	0	1261	1	0	0	30	42.03	0	0	1261	0	3	3	0	1261	0
1	10.7	6	0	9	1	85	1	0	1219	1	2	0	2.83	40.63	0	0	1219	0	3	3	0	1219	0
1	8	6	0	7	1	109	1	0	1292	1	1	0	3.63	43.07	0	0	1292	0	3	3	0	1292	0
2	5.3	5	0	6	0	900	0	0	1247	0	0	0	30	41.57	0	0	1247	1	2	0	0	1247	0
1	4.8	6	0	6	1	771	1	0	1226	1	0	0	25.7	40.87	0	0	1226	0	3	3	0	1226	0
1	4.4	5	0	6	0	900	0	0	1182	0	0	0	30	39.4	0	0	1182	1	2	0	0	1182	0
1	4.1	3	0	6	0	900	0	0	1135	0	0	0	30	37.83	0	0	1135	1	2	0	0	1135	0
1	47	6	0	9	0	374	1	0	575	1	2	1	12.47	19.17	0	0	575	0	3	2	0	575	0
1	5.6	7	0	9	0	29	1	1	1238	1	2	0	0.97	41.27	0	0	1238	0	3	4	0	1238	0
2	24	6	0	7	0	870	0	0	115	1	1	1	29	3.83	0	0	115	0	3	2	0	115	0
2	6	5	0	9	1	685	1	0	1268	0	2	0	22.83	42.27	0	0	1268	0	2	0	0	1268	0
1	5.7	7	0	7	1	57	1	0	1130	1	1	0	1.9	37.67	0	0	1130	0	3	3	0	1130	0
1	6.5	6	0	6	1	328	1	0	1128	1	0	0	10.93	37.6	0	0	1128	0	3	3	0	1128	0
2	5.2	6	0	6	1	870	0	0	1268	1	0	0	29	42.27	0	0	1268	0	3	3	0	1268	0
1	4.1	5	0	6	0	870	0	0	1093	0	0	0	29	36.43	0	0	1093	1	2	0	0	1093	0
2	15.8	6	0	8	1	22	1	0	897	1	2	0	0.73	29.9	0	0	897	0	3	3	0	897	0
1	14.6	6	0	7	0	1128	1	0	1228	1	1	0	37.6	40.93	0	0	1228	0	3	2	0	1228	0
1	5.8	6	0	6	0	870	0	0	204	1	0	0	29	6.8	0	0	204	0	3	2	0	204	0
2	9.7	6	0	9	1	870	0	0	263	1	2	0	29	8.77	1	0	1192	0	3	3	0	263	0
2	4.1	6	0	6	0	870	0	0	735	1	0	0	29	24.5	0	0	735	0	3	2	0	735	0
1	8	6	0	6	1	870	0	0	1170	1	0	0	29	39	0	0	1170	0	3	3	0	1170	0
1	6.2	6	0	9	1	870	0	0	1102	1	2	0	29	36.73	0	0	1102	0	3	3	0	1102	0
0	4.8	7	0	9	0	870	0	0	1257	1	2	0	29	41.9	0	0	1257	0	3	2	0	1257	0
1	4.5	6	0	7	0	870	0	0	1147	1	1	0	29	38.23	0	0	1147	0	3	2	0	1147	0
1	4.8	6	0	7	1	870	0	0	680	1	1	0	29	22.67	0	0	680	0	3	3	0	680	0
1	5.1	5	0	6	0	870	0	0	1254	0	0	0	29	41.8	0	0	1254	1	2	0	0	1254	0
0	4.9	6	0	7	0	870	0	0	1211	1	1	0	29	40.37	0	0	1211	0	3	2	0	1211	0
2	23	6	0	7	1	34	1	0	839	1	1	1	1.13	27.97	0	0	839	0	3	3	0	839	0
1	7.7	6	0	7	1	870	0	0	1168	1	1	0	29	38.93	0	0	1168	0	3	3	0	1168	0
2	33.4	6	0	9	1	870	0	0	230	1	2	1	29	7.67	0	0	230	0	3	3	0	230	0
1	13.7	6	0	6	1	870	0	0	209	1	0	0	29	6.97	0	0	209	0	3	3	0	209	0
0	10.2	5	0	8	0	130	1	0	1245	0	2	0	4.33	41.5	0	0	1245	1	2	0	0	1245	0
0	4.9	6	0	6	0	840	0	0	213	1	0	0	28	7.1	0	0	213	0	3	2	0	213	0
1	4.4	6	0	6	1	870	0	0	1080	1	0	0	29	36	0	0	1080	0	3	3	0	1080	0
1	27.9	6	0	9	1	24	1	0	1137	1	2	1	0.8	37.9	0	0	1137	0	3	3	0	1137	0
0	5	4	0	6	0	840	0	0	1184	0	0	0	28	39.47	0	0	1184	1	2	0	0	1184	0
0	2.1	6	0	7	0	840	0	0	120	1	1	0	28	4	0	0	120	0	3	2	0	120	0
1	4.8	6	0	7	1	625	1	0	1129	1	1	0	20.83	37.63	0	0	1129	0	3	3	0	1129	0
1	0	4	0	9	0	245	1	0	1171	0	2	0	8.17	39.03	0	0	1171	1	2	0	1	870	1
2	7.5	5	0	7	0	840	0	0	1114	0	1	0	28	37.13	0	0	1114	1	2	0	0	1114	0
1	357	7	0	9	1	157	1	0	388	1	2	1	5.23	12.93	1	1	505	0	3	3	0	388	0
1	4.3	6	0	8	1	840	0	0	1162	1	2	0	28	38.73	0	0	1162	0	3	3	0	1162	0
2	6.7	6	0	7	0	840	0	0	1207	1	1	0	28	40.23	0	0	1207	0	3	2	0	1207	0
1	3.2	6	0	8	1	840	0	0	1138	1	2	0	28	37.93	0	0	1138	0	3	3	0	1138	0
0	16	6	0	9	1	1196	1	0	1196	1	2	0	39.87	39.87	0	0	1196	0	3	3	0	1196	0
1	9.9	4	0	9	1	227	1	1	1219	0	2	0	7.57	40.63	0	0	1219	0	2	0	0	1219	0
1	10	7	0	7	0	85	1	0	1164	1	1	0	2.83	38.8	0	0	1164	0	3	2	1	1345	1
2	3.5	6	0	7	0	840	0	0	1080	1	1	0	28	36	0	0	1080	0	3	2	0	1080	0
1	4.9	6	0	7	0	840	0	0	1189	1	1	0	28	39.63	0	0	1189	0	3	2	0	1189	0
0	5.2	5	0	6	0	1030	1	0	1114	0	0	0	34.33	37.13	0	0	1114	1	2	0	0	1114	0
0	15.2	6	0	6	0	318	1	0	1128	1	0	0	10.6	37.6	0	0	1128	0	3	2	0	1128	0
0	4.9	3	0	7	0	840	0	0	1182	0	1	0	28	39.4	0	0	1182	1	2	0	0	1182	0
1	11	6	0	9	1	214	1	0	1161	1	2	0	7.13	38.7	0	0	1161	0	3	3	0	1161	0
2	100	6	0	9	1	249	1	0	888	1	2	1	8.3	29.6	0	0	888	0	3	3	0	888	0
2	8.9	6	0	6	1	840	0	0	1129	1	0	0	28	37.63	0	0	1129	0	3	3	0	1129	0
1	25.3	6	0	7	1	113	1	0	524	1	1	1	3.77	17.47	0	0	524	0	3	3	0	524	0
2	14.2	6	0	9	0	840	0	0	211	1	2	0	28	7.03	0	0	211	0	3	2	0	211	0
1	69	6	1	9	1	29	1	0	1141	1	2	1	0.97	38.03	1	0	1605	0	3	7	1	1483	1
2	5	5	0	7	1	840	0	0	253	0	1	0	28	8.43	0	0	253	0	2	0	0	253	0
2	20.4	6	1	9	1	477	1	0	783	1	2	1	15.9	26.1	0	0	783	0	3	7	0	783	0
1	18.2	6	0	8	1	267	1	0	923	1	2	0	8.9	30.77	0	0	923	0	3	3	0	923	0
1	58.8	6	0	8	1	174	1	0	575	1	2	1	5.8	19.17	0	0	575	0	3	3	0	575	0
0	6.5	0	0	0	0	840	0	0	358	0	0	0	28	11.93	0	0	358	1	2	0	0	358	0
1	8.6	6	0	7	1	810	0	0	532	1	1	0	27	17.73	0	0	532	0	3	3	0	532	0
0	5.7	3	0	6	0	810	0	0	1172	0	0	0	27	39.07	0	0	1172	1	2	0	0	1172	0
1	7.2	6	0	9	0	810	0	0	650	1	2	0	27	21.67	0	0	650	0	3	2	0	650	0
2	3.9	6	0	7	1	810	0	0	1030	1	1	0	27	34.33	0	0	1030	0	3	3	0	1030	0
0	9.3	5	0	6	0	810	0	0	1093	0	0	0	27	36.43	0	0	1093	1	2	0	0	1093	0
1	46	6	0	9	1	300	1	0	1026	1	2	1	10	34.2	0	0	1026	0	3	3	1	1539	1
1	6.3	5	0	6	0	810	0	0	1126	0	0	0	27	37.53	0	0	1126	1	2	0	0	1126	0
0	3.6	3	0	6	0	810	0	0	1077	0	0	0	27	35.9	0	0	1077	1	2	0	0	1077	0
1	36	6	0	8	0	130	1	0	1159	1	2	1	4.33	38.63	0	0	1159	0	3	2	0	1159	0
1	5.9	3	0	6	0	810	0	0	1197	0	0	0	27	39.9	0	0	1197	1	2	0	0	1197	0
0	4.8	6	0	7	0	810	0	0	1191	1	1	0	27	39.7	0	0	1191	0	3	2	0	1191	0
1	13.6	7	0	6	0	810	0	0	1128	1	0	0	27	37.6	0	0	1128	0	3	2	0	1128	0
2	22.9	6	0	8	0	552	1	0	625	1	2	1	18.4	20.83	0	0	625	0	3	2	0	625	0
1	6.5	5	0	6	0	810	0	0	253	0	0	0	27	8.43	0	0	253	1	2	0	0	253	0
1	15.9	7	0	9	1	428	1	0	961	1	2	0	14.27	32.03	0	0	961	0	3	3	0	961	0
0	5.7	3	0	6	0	810	0	0	1161	0	0	0	27	38.7	0	0	1161	1	2	0	0	1161	0
1	270	3	0	7	0	810	0	0	1181	0	1	1	27	39.37	0	0	1181	1	2	0	0	1181	0
1	0	5	0	7	1	130	1	0	1128	0	1	0	4.33	37.6	0	0	1128	0	2	0	0	1128	0
2	237	7	0	9	0	20	1	0	1181	1	2	1	0.67	39.37	0	0	1181	0	3	2	0	1181	0
2	33.5	6	0	9	1	275	1	0	910	1	2	1	9.17	30.33	0	0	910	0	3	3	0	910	0
1	12.2	6	0	7	1	307	1	0	822	1	1	0	10.23	27.4	0	0	822	0	3	3	0	822	0
1	7.5	3	0	6	0	810	0	0	1156	0	0	0	27	38.53	0	0	1156	1	2	0	0	1156	0
0	8.9	6	0	7	1	810	0	0	1156	1	1	0	27	38.53	0	0	1156	0	3	3	0	1156	0
0	8.1	6	0	7	1	810	0	0	1127	1	1	0	27	37.57	0	0	1127	0	3	3	0	1127	0
0	5.6	3	0	6	0	810	0	0	1149	0	0	0	27	38.3	0	0	1149	1	2	0	0	1149	0
1	5.8	3	0	7	0	810	0	0	1119	0	1	0	27	37.3	0	0	1119	1	2	0	0	1119	0
2	5.3	7	0	9	0	125	1	0	1049	1	2	0	4.17	34.97	0	0	1049	0	3	2	0	1049	0
2	11	5	0	7	1	370	1	0	960	0	1	0	12.33	32	0	0	960	0	2	0	0	960	0
2	4.4	3	0	7	0	810	0	0	1145	0	1	0	27	38.17	0	0	1145	1	2	0	0	1145	0
2	16.9	3	0	8	0	475	1	0	993	0	2	0	15.83	33.1	0	0	993	1	2	0	0	993	0
0	6.4	3	0	7	0	780	0	0	1015	0	1	0	26	33.83	0	0	1015	1	2	0	0	1015	0
2	7	6	0	8	1	959	1	0	779	1	2	0	31.97	25.97	0	0	779	0	3	3	0	779	0
2	2.6	3	0	9	0	780	0	0	643	0	2	0	26	21.43	0	0	643	1	2	0	0	643	0
1	9.7	5	0	7	1	780	0	0	1114	0	1	0	26	37.13	0	0	1114	0	2	0	0	1114	0
0	8.1	6	0	7	0	780	0	1	1082	1	1	0	26	36.07	0	0	1082	0	3	4	1	1503	1
1	8.2	6	0	9	0	780	0	0	834	1	2	0	26	27.8	0	0	834	0	3	2	0	834	0
2	4.4	5	0	7	0	780	0	0	304	0	1	0	26	10.13	0	0	304	1	2	0	0	304	0
2	26.8	6	0	7	1	125	1	0	1116	1	1	1	4.17	37.2	0	0	1116	0	3	3	0	1116	0
1	16.2	5	0	9	1	134	1	0	911	0	2	0	4.47	30.37	0	0	911	0	2	0	0	911	0
1	64.9	6	0	7	1	241	1	0	829	1	1	1	8.03	27.63	0	0	829	0	3	3	0	829	0
1	13.3	5	0	7	0	780	0	0	1091	0	1	0	26	36.37	0	0	1091	1	2	0	0	1091	0
1	0	6	0	9	1	1003	1	0	1003	1	2	0	33.43	33.43	0	0	1003	0	3	3	0	1003	0
2	21.4	6	0	7	0	780	0	0	898	1	1	1	26	29.93	0	0	898	0	3	2	0	898	0
0	5.1	5	0	7	0	780	0	0	1093	0	1	0	26	36.43	0	0	1093	1	2	0	0	1093	0
1	30.9	5	0	6	0	780	0	0	1086	0	0	1	26	36.2	0	0	1086	1	2	0	0	1086	0
2	9.9	6	0	6	0	780	0	0	1107	1	0	0	26	36.9	0	0	1107	0	3	2	0	1107	0
1	3.2	3	0	7	0	780	0	0	809	0	1	0	26	26.97	0	0	809	1	2	0	0	809	0
1	16.8	6	0	6	1	214	1	0	1047	1	0	0	7.13	34.9	0	0	1047	0	3	3	0	1047	0
2	16.1	6	0	7	0	750	0	0	982	1	1	0	25	32.73	0	0	982	0	3	2	0	982	0
0	7	6	0	7	1	780	0	0	1092	1	1	0	26	36.4	0	0	1092	0	3	3	0	1092	0
1	4.4	5	0	6	1	780	0	0	1091	0	0	0	26	36.37	0	0	1091	0	2	0	0	1091	0
1	19	6	0	9	1	545	1	1	874	1	2	0	18.17	29.13	0	0	874	0	3	5	0	874	0
1	5.2	3	0	7	0	750	0	0	1037	0	1	0	25	34.57	0	0	1037	1	2	0	0	1037	0
2	15.5	6	0	7	1	750	0	0	1029	1	1	0	25	34.3	0	0	1029	0	3	3	0	1029	0
0	6.1	5	0	6	0	750	0	0	563	0	0	0	25	18.77	0	0	563	1	2	0	0	563	0
0	5.5	6	0	7	1	750	0	0	1026	1	1	0	25	34.2	0	0	1026	0	3	3	0	1026	0
1	47.4	6	0	8	1	10	1	0	1085	1	2	1	0.33	36.17	0	0	1085	0	3	3	0	1085	0
1	37.7	7	0	7	0	28	1	0	1103	1	1	1	0.93	36.77	0	0	1103	0	3	2	0	1103	0
0	4	5	0	6	0	750	0	0	1122	0	0	0	25	37.4	0	0	1122	1	2	0	0	1122	0
1	11.2	7	0	9	1	83	1	0	83	1	2	0	2.77	2.77	0	0	83	0	3	3	1	1358	1
2	9	3	0	7	0	750	0	0	1140	0	1	0	25	38	0	0	1140	1	2	0	0	1140	0
0	4.5	6	0	7	1	750	0	0	1030	1	1	0	25	34.33	0	0	1030	0	3	3	0	1030	0
1	13.3	5	0	7	0	769	1	0	1093	0	1	0	25.63	36.43	0	0	1093	1	2	0	0	1093	0
1	16.7	5	0	9	0	260	1	0	1033	0	2	0	8.67	34.43	0	0	1033	1	2	0	0	1033	0
1	22.6	3	0	7	0	750	0	0	120	0	1	1	25	4	0	0	120	1	2	0	0	120	0
2	3.7	5	0	6	0	750	0	0	587	0	0	0	25	19.57	0	0	587	1	2	0	0	587	0
1	15.5	5	0	7	0	750	0	0	1027	0	1	0	25	34.23	0	0	1027	1	2	0	0	1027	0
2	4	5	0	7	1	750	0	0	835	0	1	0	25	27.83	1	0	870	0	2	0	1	858	4
0	11.7	7	0	7	1	128	1	0	1050	1	1	0	4.27	35	0	0	1050	0	3	3	0	1050	0
2	6	3	0	6	0	482	1	0	1102	0	0	0	16.07	36.73	0	0	1102	1	2	0	0	1102	0
2	7.7	7	0	0	1	211	1	0	785	1	0	0	7.03	26.17	1	0	888	0	3	3	1	846	1
1	6.9	3	0	9	0	316	1	0	988	0	2	0	10.53	32.93	0	0	988	1	2	0	1	1673	1
1	65.8	8	0	9	1	750	0	0	1065	1	2	1	25	35.5	0	0	1065	0	4	6	0	1065	0
1	5.6	3	0	7	0	750	0	0	1107	0	1	0	25	36.9	0	0	1107	1	2	0	0	1107	0
1	142	3	0	0	1	468	1	0	734	0	0	1	15.6	24.47	0	0	734	0	2	0	1	1397	1
2	14	6	0	7	1	155	1	0	889	1	1	0	5.17	29.63	0	0	889	0	3	3	0	889	0
1	4.4	3	0	6	0	750	0	0	1008	0	0	0	25	33.6	0	0	1008	1	2	0	0	1008	0
0	7.9	5	0	6	0	750	0	0	1015	0	0	0	25	33.83	0	0	1015	1	2	0	0	1015	0
2	5.6	5	0	6	0	750	0	0	1079	0	0	0	25	35.97	0	0	1079	1	2	0	0	1079	0
1	13.2	6	0	7	1	10	1	0	1121	1	1	0	0.33	37.37	0	0	1121	0	3	3	0	1121	0
1	6.2	5	0	6	1	750	0	0	1095	0	0	0	25	36.5	0	0	1095	0	2	0	0	1095	0
1	4.7	5	0	6	0	750	0	0	1038	0	0	0	25	34.6	0	0	1038	1	2	0	0	1038	0
2	4.5	5	0	8	0	568	1	0	775	0	2	0	18.93	25.83	0	0	775	1	2	0	0	775	0
2	3.8	5	0	9	1	11	1	0	1026	0	2	0	0.37	34.2	0	0	1026	0	2	0	0	1026	0
2	11.4	3	0	6	0	750	0	0	86	0	0	0	25	2.87	0	0	86	1	2	0	0	86	0
2	25.9	7	0	9	1	750	0	0	1060	1	2	1	25	35.33	0	0	1060	0	3	3	0	1060	0
2	6.6	3	0	7	1	750	0	0	1112	0	1	0	25	37.07	0	0	1112	0	2	0	0	1112	0
2	6.4	6	0	8	0	221	1	0	1056	1	2	0	7.37	35.2	0	0	1056	0	3	2	0	1056	0
0	2.9	5	0	7	1	720	0	0	1117	0	1	0	24	37.23	0	0	1117	0	2	0	0	1117	0
1	39	6	0	7	1	843	1	0	661	1	1	1	28.1	22.03	0	0	661	0	3	3	0	661	0
0	20.8	6	0	7	1	214	1	0	802	1	1	1	7.13	26.73	0	0	802	0	3	3	0	802	0
0	14	6	0	7	1	720	0	0	1110	1	1	0	24	37	0	0	1110	0	3	3	0	1110	0
1	16.8	5	0	7	1	569	1	0	749	0	1	0	18.97	24.97	0	0	749	0	2	0	0	749	0
2	11.5	6	0	7	0	720	0	0	699	1	1	0	24	23.3	0	0	699	0	3	2	0	699	0
2	3	6	0	7	1	720	0	0	524	1	1	0	24	17.47	0	0	524	0	3	3	0	524	0
0	2.1	6	0	7	0	720	0	0	1016	1	1	0	24	33.87	0	0	1016	0	3	2	0	1016	0
1	7.3	5	0	6	0	720	0	0	1016	0	0	0	24	33.87	0	0	1016	1	2	0	0	1016	0
1	6.2	3	0	6	0	720	0	0	1026	0	0	0	24	34.2	0	0	1026	1	2	0	0	1026	0
2	5.6	6	0	6	0	720	0	0	1048	1	0	0	24	34.93	0	0	1048	0	3	2	0	1048	0
2	3.1	3	0	6	0	720	0	0	860	0	0	0	24	28.67	0	0	860	1	2	0	0	860	0
2	15.9	6	0	7	1	720	0	0	1022	1	1	0	24	34.07	0	0	1022	0	3	3	0	1022	0
0	20	6	0	7	1	172	1	1	798	1	1	1	5.73	26.6	0	0	798	0	3	5	0	798	0
1	70	5	0	9	0	594	1	0	1048	0	2	1	19.8	34.93	0	0	1048	1	2	0	0	1048	0
1	4.2	5	0	6	0	720	0	0	1005	0	0	0	24	33.5	0	0	1005	1	2	0	0	1005	0
1	5.5	5	0	7	0	720	0	0	1030	0	1	0	24	34.33	0	0	1030	1	2	0	0	1030	0
1	15.5	6	0	7	1	22	1	0	680	1	1	0	0.73	22.67	0	0	680	0	3	3	0	680	0
1	23	6	0	7	1	134	1	0	218	1	1	1	4.47	7.27	0	0	218	0	3	3	0	218	0
2	3.7	6	0	7	1	148	1	0	907	1	1	0	4.93	30.23	0	0	907	0	3	3	0	907	0
1	6.5	6	0	6	1	540	1	0	1056	1	0	0	18	35.2	0	0	1056	0	3	3	0	1056	0
0	5.1	7	0	9	1	690	0	1	938	1	2	0	23	31.27	0	0	938	0	3	5	0	938	0
1	14.5	6	0	6	1	690	0	0	1025	1	0	0	23	34.17	0	0	1025	0	3	3	0	1025	0
1	4	3	0	6	0	690	0	0	1002	0	0	0	23	33.4	0	0	1002	1	2	0	0	1002	0
2	9.8	5	0	6	0	690	0	0	855	0	0	0	23	28.5	0	0	855	1	2	0	0	855	0
1	22.6	6	0	7	1	690	0	0	997	1	1	1	23	33.23	0	0	997	0	3	3	0	997	0
0	6.9	6	0	6	0	690	0	0	858	1	0	0	23	28.6	0	0	858	0	3	2	0	858	0
2	1.5	5	0	7	0	860	1	0	1028	0	1	0	28.67	34.27	0	0	1028	1	2	0	1	13	1
1	19	6	0	8	1	690	0	0	1072	1	2	0	23	35.73	0	0	1072	0	3	3	0	1072	0
1	5.5	6	0	7	1	22	1	0	1049	1	1	0	0.73	34.97	0	0	1049	0	3	3	0	1049	0
1	4.3	6	0	7	0	690	0	0	998	1	1	0	23	33.27	0	0	998	0	3	2	0	998	0
2	19	6	0	7	1	690	0	0	134	1	1	0	23	4.47	0	0	134	0	3	3	0	134	0
1	59.9	6	0	9	1	587	1	0	1021	1	2	1	19.57	34.03	0	0	1021	0	3	3	0	1021	0
1	8.6	6	0	7	0	690	0	0	909	1	1	0	23	30.3	0	0	909	0	3	2	0	909	0
1	4.6	3	0	7	0	690	0	0	1077	0	1	0	23	35.9	0	0	1077	1	2	0	0	1077	0
2	11.8	6	0	7	0	631	1	0	956	1	1	0	21.03	31.87	0	0	956	0	3	2	0	956	0
1	5	5	0	6	0	690	0	0	1026	0	0	0	23	34.2	0	0	1026	1	2	0	0	1026	0
2	71.2	7	0	8	1	25	1	0	195	1	2	1	0.83	6.5	0	0	195	0	3	3	0	195	0
2	77.9	6	0	8	1	531	1	0	965	1	2	1	17.7	32.17	0	0	965	0	3	3	0	965	0
1	52	6	0	8	1	126	1	0	918	1	2	1	4.2	30.6	0	0	918	0	3	3	0	918	0
1	11.6	8	0	7	1	690	0	0	862	1	1	0	23	28.73	0	0	862	0	4	6	0	862	0
1	3.4	3	0	6	1	111	1	0	1014	0	0	0	3.7	33.8	0	0	1014	0	2	0	0	1014	0
2	24	6	0	9	1	293	1	1	1014	1	2	1	9.77	33.8	0	0	1014	0	3	5	0	1014	0
0	14.2	3	0	7	0	281	1	0	448	0	1	0	9.37	14.93	0	0	448	1	2	0	0	448	0
2	3.8	7	0	6	0	690	0	0	1011	1	0	0	23	33.7	0	0	1011	0	3	2	0	1011	0
2	7.1	3	0	7	0	690	0	0	996	0	1	0	23	33.2	0	0	996	1	2	0	0	996	0
2	5	6	0	7	0	690	0	0	1030	1	1	0	23	34.33	0	0	1030	0	3	2	0	1030	0
2	3.6	3	0	6	0	690	0	0	890	0	0	0	23	29.67	0	0	890	1	2	0	0	890	0
1	6.3	6	0	6	0	690	0	0	246	1	0	0	23	8.2	0	0	246	0	3	2	0	246	0
2	4.3	6	0	6	0	690	0	0	1040	1	0	0	23	34.67	0	0	1040	0	3	2	0	1040	0
2	14	6	0	6	0	690	0	0	963	1	0	0	23	32.1	0	0	963	0	3	2	0	963	0
1	4.5	3	0	8	0	690	0	0	1045	0	2	0	23	34.83	0	0	1045	1	2	0	0	1045	0
1	7.7	6	0	6	0	223	1	0	223	1	0	0	7.43	7.43	0	0	223	0	3	2	0	223	0
2	11.2	5	0	6	0	13	1	0	885	0	0	0	0.43	29.5	0	0	885	1	2	0	0	885	0
1	58.3	5	0	8	1	690	0	0	1002	0	2	1	23	33.4	0	0	1002	0	2	0	0	1002	0
1	6.3	5	0	6	0	690	0	0	895	0	0	0	23	29.83	0	0	895	1	2	0	0	895	0
1	4.9	5	0	6	0	660	0	0	949	0	0	0	22	31.63	0	0	949	1	2	0	0	949	0
1	5	6	0	6	0	660	0	0	858	1	0	0	22	28.6	0	0	858	0	3	2	0	858	0
1	67	6	0	9	1	512	1	0	680	1	2	1	17.07	22.67	0	0	680	0	3	3	0	680	0
1	18.7	6	0	8	1	120	1	0	848	1	2	0	4	28.27	0	0	848	0	3	3	0	848	0
2	4.1	6	0	7	0	660	0	0	897	1	1	0	22	29.9	0	0	897	0	3	2	0	897	0
1	7.4	5	0	6	0	298	1	0	963	0	0	0	9.93	32.1	0	0	963	1	2	0	0	963	0
1	16.9	8	0	9	1	895	1	0	979	1	2	0	29.83	32.63	0	0	979	0	4	6	0	979	0
2	30	6	0	7	1	660	0	0	987	1	1	1	22	32.9	0	0	987	0	3	3	0	987	0
1	12.3	6	0	7	0	205	1	0	945	1	1	0	6.83	31.5	0	0	945	0	3	2	0	945	0
0	4.5	5	0	7	0	660	0	0	889	0	1	0	22	29.63	0	0	889	1	2	0	0	889	0
0	8.7	6	0	7	1	660	0	0	918	1	1	0	22	30.6	0	0	918	0	3	3	0	918	0
0	2.1	3	0	7	1	660	0	0	897	0	1	0	22	29.9	0	0	897	0	2	0	0	897	0
0	55	6	0	9	0	445	1	0	898	1	2	1	14.83	29.93	0	0	898	0	3	2	1	1327	1
2	4.3	6	0	7	0	630	0	0	142	1	1	0	21	4.73	0	0	142	0	3	2	0	142	0
1	7.8	6	0	7	1	15	1	0	932	1	1	0	0.5	31.07	0	0	932	0	3	3	0	932	0
2	19.2	5	0	6	0	630	0	0	941	0	0	0	21	31.37	0	0	941	1	2	0	0	941	0
1	15	6	0	9	1	351	1	0	988	1	2	0	11.7	32.93	0	0	988	0	3	3	0	988	0
2	7.3	6	0	7	0	630	0	0	935	1	1	0	21	31.17	0	0	935	0	3	2	0	935	0
1	3.1	6	0	9	0	630	0	0	1019	1	2	0	21	33.97	0	0	1019	0	3	2	0	1019	0
0	7	6	0	7	0	630	0	0	996	1	1	0	21	33.2	0	0	996	0	3	2	0	996	0
2	887	0	0	0	1	417	1	0	939	0	0	1	13.9	31.3	0	0	939	0	2	0	1	1199	1
1	3.9	6	0	7	0	630	0	0	1004	1	1	0	21	33.47	0	0	1004	0	3	2	0	1004	0
1	6.1	0	0	0	0	630	0	0	771	0	0	0	21	25.7	0	0	771	1	2	0	0	771	0
1	2.9	5	0	6	0	570	0	0	920	0	0	0	19	30.67	0	0	920	1	2	0	0	920	0
2	5.4	3	0	7	0	583	1	0	993	0	1	0	19.43	33.1	0	0	993	1	2	0	0	993	0
2	7	5	0	7	0	630	0	0	915	0	1	0	21	30.5	0	0	915	1	2	0	0	915	0
2	7	7	0	7	0	630	0	0	901	1	1	0	21	30.03	0	0	901	0	3	2	0	901	0
0	4.3	5	0	6	0	630	0	0	958	0	0	0	21	31.93	0	0	958	1	2	0	0	958	0
1	6.8	6	0	7	0	630	0	0	790	1	1	0	21	26.33	0	0	790	0	3	2	0	790	0
2	5	6	0	7	1	630	0	0	911	1	1	0	21	30.37	0	0	911	0	3	3	0	911	0
1	7.6	3	0	6	0	600	0	0	904	0	0	0	20	30.13	0	0	904	1	2	0	0	904	0
2	5.2	6	0	7	1	600	0	0	937	1	1	0	20	31.23	0	0	937	0	3	3	0	937	0
2	12.5	7	0	7	1	15	1	0	862	1	1	0	0.5	28.73	0	0	862	0	3	3	0	862	0
2	4.4	6	0	7	1	600	0	0	877	1	1	0	20	29.23	0	0	877	0	3	3	0	877	0
1	2.8	5	0	7	0	600	0	0	496	0	1	0	20	16.53	0	0	496	1	2	0	0	496	0
2	1.9	3	0	7	0	904	1	0	981	0	1	0	30.13	32.7	0	0	981	1	2	0	0	981	0
1	5.8	3	0	7	0	600	0	0	879	0	1	0	20	29.3	0	0	879	1	2	0	0	879	0
2	2.5	6	0	7	1	600	0	0	871	1	1	0	20	29.03	0	0	871	0	3	3	0	871	0
1	19.7	5	0	7	0	600	0	0	904	0	1	0	20	30.13	0	0	904	1	2	0	0	904	0
1	1.5	6	0	7	1	778	1	0	876	1	1	0	25.93	29.2	0	0	876	0	3	3	1	1178	2
1	53.2	7	0	9	0	321	1	0	928	1	2	1	10.7	30.93	0	0	928	0	3	2	0	928	0
0	7.7	5	0	6	0	600	0	0	753	0	0	0	20	25.1	0	0	753	1	2	0	0	753	0
2	5.4	3	0	7	0	240	0	0	55	0	1	0	8	1.83	1	0	91	1	2	0	0	55	0
2	6.1	5	0	7	0	600	0	0	779	0	1	0	20	25.97	0	0	779	1	2	0	0	779	0
1	3.8	3	0	6	0	600	0	0	106	0	0	0	20	3.53	0	0	106	1	2	0	0	106	0
1	12.7	6	0	7	0	600	0	0	967	1	1	0	20	32.23	0	0	967	0	3	2	0	967	0
0	8	8	0	7	1	822	1	0	899	1	1	0	27.4	29.97	0	0	899	0	4	6	0	899	0
2	5.3	6	0	6	0	600	0	0	637	1	0	0	20	21.23	0	0	637	0	3	2	0	637	0
1	9.7	6	0	9	1	10	1	0	867	1	2	0	0.33	28.9	0	0	867	0	3	3	0	867	0
1	4.4	0	0	7	0	570	0	0	935	0	1	0	19	31.17	0	0	935	1	2	0	0	935	0
2	10.3	5	0	7	0	570	0	0	865	0	1	0	19	28.83	0	0	865	1	2	0	0	865	0
1	7.6	5	0	6	0	570	0	0	797	0	0	0	19	26.57	0	0	797	1	2	0	0	797	0
0	4.8	0	0	6	0	570	0	0	739	0	0	0	19	24.63	0	0	739	1	2	0	0	739	0
2	35.4	5	0	7	0	570	0	0	804	0	1	1	19	26.8	0	0	804	1	2	0	0	804	0
1	3.3	5	0	7	0	570	0	0	847	0	1	0	19	28.23	0	0	847	1	2	0	0	847	0
2	12.3	3	0	7	0	570	0	0	874	0	1	0	19	29.13	0	0	874	1	2	0	0	874	0
1	10.7	6	0	7	0	284	1	1	944	1	1	0	9.47	31.47	0	0	944	0	3	4	0	944	0
0	2.6	6	0	7	0	570	0	0	167	1	1	0	19	5.57	0	0	167	0	3	2	0	167	0
2	26	5	0	7	0	174	1	0	921	0	1	1	5.8	30.7	0	0	921	1	2	0	0	921	0
2	2.8	0	0	0	0	570	0	0	751	0	0	0	19	25.03	0	0	751	1	2	0	0	751	0
2	22.4	6	0	7	0	185	1	0	890	1	1	1	6.17	29.67	0	0	890	0	3	2	0	890	0
1	29.7	6	0	7	1	113	1	0	857	1	1	1	3.77	28.57	0	0	857	0	3	3	0	857	0
1	7.6	5	0	7	0	570	0	0	848	0	1	0	19	28.27	0	0	848	1	2	0	0	848	0
1	7.5	6	0	7	1	113	1	0	890	1	1	0	3.77	29.67	0	0	890	0	3	3	0	890	0
2	100	6	0	7	1	10	1	0	715	1	1	1	0.33	23.83	0	0	715	0	3	3	0	715	0
2	15.3	6	0	7	0	570	0	0	764	1	1	0	19	25.47	0	0	764	0	3	2	0	764	0
2	69	7	0	7	0	570	0	0	496	1	1	1	19	16.53	0	0	496	0	3	2	0	496	0
2	23.4	6	0	7	0	570	0	0	109	1	1	1	19	3.63	0	0	109	0	3	2	0	109	0
2	11.6	6	0	6	0	570	0	0	853	1	0	0	19	28.43	0	0	853	0	3	2	0	853	0
1	6.8	6	0	6	0	224	1	0	399	1	0	0	7.47	13.3	0	0	399	0	3	2	0	399	0
0	13	5	0	6	0	309	1	0	750	0	0	0	10.3	25	0	0	750	1	2	0	0	750	0
2	2	0	0	7	0	890	1	0	890	0	1	0	29.67	29.67	0	0	890	1	2	0	0	890	0
2	20	6	0	7	1	11	1	0	139	1	1	1	0.37	4.63	0	0	139	0	3	3	0	139	0
2	7.3	7	0	9	1	20	1	0	819	1	2	0	0.67	27.3	0	0	819	0	3	3	0	819	0
2	19	7	0	8	0	540	0	0	798	1	2	0	18	26.6	0	0	798	0	3	2	0	798	0
2	4.9	0	0	6	0	540	0	0	818	0	0	0	18	27.27	0	0	818	1	2	0	0	818	0
0	11	7	0	8	0	540	0	0	827	1	2	0	18	27.57	0	0	827	0	3	2	0	827	0
2	6.7	6	0	7	0	540	0	0	52	1	1	0	18	1.73	0	0	52	0	3	2	0	52	0
2	3.1	3	0	7	0	540	0	0	862	0	1	0	18	28.73	0	0	862	1	2	0	1	28	3
2	6.7	6	0	8	0	540	0	0	895	1	2	0	18	29.83	0	0	895	0	3	2	0	895	0
2	9.5	5	0	7	1	540	0	0	893	0	1	0	18	29.77	0	0	893	0	2	0	0	893	0
0	3.3	0	0	6	0	540	0	0	912	0	0	0	18	30.4	0	0	912	1	2	0	0	912	0
2	7.4	0	0	7	0	540	0	0	916	0	1	0	18	30.53	0	0	916	1	2	0	0	916	0
1	11.8	5	0	6	0	540	0	0	862	0	0	0	18	28.73	0	0	862	1	2	0	0	862	0
2	5.5	0	0	7	1	540	0	0	777	0	1	0	18	25.9	0	0	777	0	2	0	0	777	0
2	13.8	7	0	9	1	101	1	0	895	1	2	0	3.37	29.83	0	0	895	0	3	3	0	895	0
0	6.3	5	0	7	1	141	1	0	827	0	1	0	4.7	27.57	0	0	827	0	2	0	0	827	0
1	0	6	0	7	0	403	1	0	821	1	1	0	13.43	27.37	0	0	821	0	3	2	0	821	0
2	4.8	5	0	6	0	540	0	0	893	0	0	0	18	29.77	0	0	893	1	2	0	0	893	0
0	4.4	5	0	7	1	510	0	0	723	0	1	0	17	24.1	0	0	723	0	2	0	0	723	0
1	4.3	5	0	7	0	510	0	0	867	0	1	0	17	28.9	0	0	867	1	2	0	0	867	0
1	2	5	0	9	0	510	0	0	818	0	2	0	17	27.27	0	0	818	1	2	0	0	818	0
1	16.8	5	0	7	0	510	0	0	780	0	1	0	17	26	0	0	780	1	2	0	0	780	0
0	34.3	5	0	7	0	510	0	0	780	0	1	1	17	26	0	0	780	1	2	0	0	780	0
2	31.6	4	0	8	0	510	0	0	505	0	2	1	17	16.83	0	0	505	1	2	0	1	1341	5
1	4	6	0	7	1	510	0	0	741	1	1	0	17	24.7	0	0	741	0	3	3	0	741	0
2	28.8	7	0	9	1	53	1	0	595	1	2	1	1.77	19.83	1	0	917	0	3	3	0	595	0
1	4.2	5	0	7	1	510	0	0	891	0	1	0	17	29.7	0	0	891	0	2	0	0	891	0
2	4.4	5	0	7	0	510	0	0	877	0	1	0	17	29.23	0	0	877	1	2	0	0	877	0
2	84.7	7	0	7	0	510	0	0	839	1	1	1	17	27.97	0	0	839	0	3	2	0	839	0
0	13.9	5	0	7	0	8	1	0	860	0	1	0	0.27	28.67	0	0	860	1	2	0	0	860	0
1	1.7	5	0	7	0	510	0	0	773	0	1	0	17	25.77	0	0	773	1	2	0	0	773	0
1	6	5	0	7	0	510	0	0	146	0	1	0	17	4.87	0	0	146	1	2	0	0	146	0
2	5.9	5	0	7	1	510	0	0	853	0	1	0	17	28.43	0	0	853	0	2	0	0	853	0
2	5.4	5	0	7	0	510	0	0	885	0	1	0	17	29.5	0	0	885	1	2	0	0	885	0
1	6.1	4	0	7	0	510	0	0	700	0	1	0	17	23.33	0	0	700	1	2	0	0	700	0
2	3	5	0	7	0	510	0	0	699	0	1	0	17	23.3	1	0	832	1	2	0	1	308	1
2	16.7	6	0	7	1	232	1	0	798	1	1	0	7.73	26.6	0	0	798	0	3	3	0	798	0
2	7.6	7	0	8	1	251	1	0	860	1	2	0	8.37	28.67	0	0	860	0	3	3	0	860	0
1	12.2	7	0	9	1	543	1	0	851	1	2	0	18.1	28.37	0	0	851	0	3	3	0	851	0
0	4.5	5	0	7	1	510	0	0	830	0	1	0	17	27.67	0	0	830	0	2	0	0	830	0
2	6.5	5	0	7	1	510	0	0	538	0	1	0	17	17.93	0	0	538	0	2	0	0	538	0
1	6.5	5	0	7	0	510	0	0	764	0	1	0	17	25.47	0	0	764	1	2	0	0	764	0
0	11.7	6	0	7	1	510	0	0	840	1	1	0	17	28	0	0	840	0	3	3	0	840	0
1	11	6	0	7	1	510	0	0	727	1	1	0	17	24.23	0	0	727	0	3	3	0	727	0
1	5.8	5	0	7	1	510	0	0	860	0	1	0	17	28.67	0	0	860	0	2	0	0	860	0
0	3.6	5	0	6	0	510	0	0	826	0	0	0	17	27.53	0	0	826	1	2	0	0	826	0
1	4.8	3	0	6	0	510	0	0	869	0	0	0	17	28.97	0	0	869	1	2	0	0	869	0
1	1.6	6	0	9	1	655	1	0	823	1	2	0	21.83	27.43	0	0	823	0	3	3	0	823	0
2	9.2	6	0	9	1	104	1	0	349	1	2	0	3.47	11.63	0	0	349	0	3	3	0	349	0
2	6.4	5	0	7	0	480	0	0	305	0	1	0	16	10.17	0	0	305	1	2	0	0	305	0
1	51.9	6	0	7	1	191	1	0	191	1	1	1	6.37	6.37	0	0	191	0	3	3	0	191	0
2	14.4	6	0	9	1	480	0	0	811	1	2	0	16	27.03	0	0	811	0	3	3	0	811	0
1	10.5	6	0	7	0	480	0	0	92	1	1	0	16	3.07	0	0	92	0	3	2	0	92	0
1	1.9	5	0	6	0	480	0	0	846	0	0	0	16	28.2	0	0	846	1	2	0	0	846	0
1	92.9	7	1	9	1	410	1	0	837	1	2	1	13.67	27.9	0	0	837	0	3	7	0	837	0
1	4.6	5	0	7	0	480	0	0	800	0	1	0	16	26.67	0	0	800	1	2	0	0	800	0
2	30.6	6	0	8	1	8	1	1	833	1	2	1	0.27	27.77	0	0	833	0	3	5	0	833	0
0	3.9	6	0	7	0	480	0	0	765	1	1	0	16	25.5	0	0	765	0	3	2	0	765	0
2	6.1	5	0	7	0	480	0	0	741	0	1	0	16	24.7	0	0	741	1	2	0	0	741	0
1	5.8	3	0	7	0	450	0	0	763	0	1	0	15	25.43	0	0	763	1	2	0	0	763	0
1	4.9	5	0	7	1	450	0	0	785	0	1	0	15	26.17	0	0	785	0	2	0	0	785	0
1	6.5	5	0	7	1	540	1	0	736	0	1	0	18	24.53	0	0	736	0	2	0	0	736	0
2	19	5	0	7	1	450	0	0	617	0	1	0	15	20.57	0	0	617	0	2	0	0	617	0
2	1.7	6	0	7	0	450	0	0	48	1	1	0	15	1.6	0	0	48	0	3	2	0	48	0
2	15.2	5	0	6	1	450	0	0	804	0	0	0	15	26.8	0	0	804	0	2	0	0	804	0
1	3.2	3	0	7	0	450	0	0	748	0	1	0	15	24.93	0	0	748	1	2	0	0	748	0
1	3.9	5	0	6	0	450	0	0	116	0	0	0	15	3.87	0	0	116	1	2	0	0	116	0
2	7.1	6	0	7	1	450	0	0	127	1	1	0	15	4.23	0	0	127	0	3	3	0	127	0
1	19.4	6	0	7	1	144	1	0	832	1	1	0	4.8	27.73	0	0	832	0	3	3	0	832	0
2	11.2	6	0	7	1	135	1	0	695	1	1	0	4.5	23.17	0	0	695	0	3	3	0	695	0
1	8.2	5	0	7	1	568	1	0	832	0	1	0	18.93	27.73	0	0	832	0	2	0	0	832	0
1	11.7	5	0	6	0	450	0	0	769	0	0	0	15	25.63	0	0	769	1	2	0	0	769	0
1	11.7	6	0	9	1	162	1	0	526	1	2	0	5.4	17.53	0	0	526	0	3	3	0	526	0
0	9.8	6	0	7	1	450	0	1	785	1	1	0	15	26.17	0	0	785	0	3	5	0	785	0
2	13.1	6	0	7	1	450	0	1	416	1	1	0	15	13.87	0	0	416	0	3	5	0	416	0
2	18.5	6	0	8	1	10	1	1	477	1	2	0	0.33	15.9	0	0	477	0	3	5	0	477	0
0	7.7	6	0	6	1	450	0	0	771	1	0	0	15	25.7	0	0	771	0	3	3	0	771	0
2	12.7	6	0	7	1	450	0	0	57	1	1	0	15	1.9	0	0	57	0	3	3	0	57	0
0	9.7	0	0	0	0	450	0	0	769	0	0	0	15	25.63	0	0	769	1	2	0	0	769	0
0	22.6	6	0	7	1	11	1	1	691	1	1	1	0.37	23.03	0	0	691	0	3	5	0	691	0
0	5.9	5	0	6	1	205	1	1	716	0	0	0	6.83	23.87	0	0	716	0	2	0	0	716	0
1	5	5	0	7	0	450	0	0	801	0	1	0	15	26.7	0	0	801	1	2	0	0	801	0
2	7.9	7	0	7	1	450	0	0	825	1	1	0	15	27.5	0	0	825	0	3	3	0	825	0
0	7.8	6	0	7	1	450	0	1	764	1	1	0	15	25.47	0	0	764	0	3	5	0	764	0
1	14.1	7	0	9	0	113	1	0	799	1	2	0	3.77	26.63	0	0	799	0	3	2	0	799	0
2	14.2	5	0	7	1	202	1	0	685	0	1	0	6.73	22.83	0	0	685	0	2	0	0	685	0
1	23.6	6	0	9	0	13	1	1	785	1	2	1	0.43	26.17	0	0	785	0	3	4	0	785	0
1	7	7	0	9	0	305	1	0	524	1	2	0	10.17	17.47	0	0	524	0	3	2	0	524	0
0	6.7	5	0	8	0	450	0	1	788	0	2	0	15	26.27	0	0	788	1	2	0	0	788	0
1	3.7	7	0	8	1	216	1	0	762	1	2	0	7.2	25.4	0	0	762	0	3	3	0	762	0
0	15.4	6	0	7	1	322	1	1	779	1	1	0	10.73	25.97	0	0	779	0	3	5	0	779	0
0	9.2	5	0	6	0	450	0	1	706	0	0	0	15	23.53	0	0	706	1	2	0	0	706	0
0	9.9	6	0	7	1	450	0	0	708	1	1	0	15	23.6	0	0	708	0	3	3	0	708	0
1	4.9	5	0	7	0	450	0	1	714	0	1	0	15	23.8	0	0	714	1	2	0	0	714	0
2	9.4	6	0	7	0	450	0	1	720	1	1	0	15	24	0	0	720	0	3	4	0	720	0
1	0	6	0	7	1	626	1	0	699	1	1	0	20.87	23.3	0	0	699	0	3	3	0	699	0
1	3.6	5	0	7	1	450	0	1	755	0	1	0	15	25.17	0	0	755	0	2	0	0	755	0
1	15.7	6	0	7	1	450	0	1	806	1	1	0	15	26.87	0	0	806	0	3	5	0	806	0
1	3	3	0	8	0	450	0	1	748	0	2	0	15	24.93	0	0	748	1	2	0	1	582	3
1	4.6	3	0	6	0	450	0	0	721	0	0	0	15	24.03	0	0	721	1	2	0	0	721	0
0	0	7	0	9	1	10	1	0	729	1	2	0	0.33	24.3	0	0	729	0	3	3	0	729	0
2	9.2	6	0	7	1	11	1	0	746	1	1	0	0.37	24.87	0	0	746	0	3	3	0	746	0
0	6	3	0	7	0	0	1	0	11	0	1	0	0	0.37	0	0	11	1	2	0	0	11	0
1	9.1	5	0	7	1	420	0	1	104	0	1	0	14	3.47	0	0	104	0	2	0	0	104	0
1	7.2	5	0	7	0	420	0	0	779	0	1	0	14	25.97	0	0	779	1	2	0	0	779	0
1	9.4	3	0	6	0	420	0	1	701	0	0	0	14	23.37	0	0	701	1	2	0	0	701	0
1	173.8	7	0	9	1	321	1	0	743	1	2	1	10.7	24.77	0	0	743	0	3	3	0	743	0
2	15.6	5	0	8	0	420	0	0	741	0	2	0	14	24.7	0	0	741	1	2	0	0	741	0
1	9.3	5	0	7	0	420	0	1	753	0	1	0	14	25.1	0	0	753	1	2	0	0	753	0
0	0	3	0	8	0	420	0	0	125	0	2	0	14	4.17	0	0	125	1	2	0	0	125	0
0	6.6	5	0	7	0	420	0	0	763	0	1	0	14	25.43	0	0	763	1	2	0	0	763	0
1	12.4	5	0	7	0	420	0	1	749	0	1	0	14	24.97	0	0	749	1	2	0	0	749	0
1	4.5	5	0	6	0	420	0	0	557	0	0	0	14	18.57	0	0	557	1	2	0	0	557	0
2	11.5	5	0	6	0	420	0	0	736	0	0	0	14	24.53	0	0	736	1	2	0	0	736	0
2	7.1	5	0	6	0	420	0	1	750	0	0	0	14	25	0	0	750	1	2	0	1	408	3
2	7	6	0	7	1	420	0	1	626	1	1	0	14	20.87	0	0	626	0	3	5	0	626	0
2	10.9	6	0	7	1	519	1	1	603	1	1	0	17.3	20.1	0	0	603	0	3	5	0	603	0
1	162.3	7	0	9	1	538	1	0	704	1	2	1	17.93	23.47	0	0	704	0	3	3	0	704	0
0	15.4	6	0	7	1	13	1	1	754	1	1	0	0.43	25.13	0	0	754	0	3	5	0	754	0
1	7.4	6	0	7	1	358	1	1	358	1	1	0	11.93	11.93	0	0	358	0	3	5	0	358	0
1	6.1	5	0	6	0	420	0	1	741	0	0	0	14	24.7	0	0	741	1	2	0	0	741	0
1	11.9	5	0	7	1	420	0	1	690	0	1	0	14	23	0	0	690	0	2	0	0	690	0
2	2.3	6	0	7	0	420	0	1	679	1	1	0	14	22.63	0	0	679	0	3	4	0	679	0
2	73.1	6	0	7	0	197	1	0	519	1	1	1	6.57	17.3	0	0	519	0	3	2	0	519	0
0	17.6	6	0	9	1	420	0	0	770	1	2	0	14	25.67	0	0	770	0	3	3	0	770	0
2	4	6	0	7	1	390	0	0	153	1	1	0	13	5.1	0	0	153	0	3	3	0	153	0
1	18.4	6	0	7	1	420	0	0	693	1	1	0	14	23.1	0	0	693	0	3	3	0	693	0
1	3.4	5	0	7	0	390	0	0	692	0	1	0	13	23.07	0	0	692	1	2	0	0	692	0
1	15.8	8	0	7	1	167	1	0	669	1	1	0	5.57	22.3	0	0	669	0	4	6	0	669	0
1	7.8	3	0	6	0	630	0	0	636	0	0	0	21	21.2	0	0	636	1	2	0	0	636	0
0	6.3	6	0	6	1	720	0	1	753	1	0	0	24	25.1	0	0	753	0	3	5	0	753	0
1	4.2	5	0	7	0	660	0	0	697	0	1	0	22	23.23	0	0	697	1	2	0	0	697	0
0	3.5	3	0	6	0	497	1	0	665	0	0	0	16.57	22.17	0	0	665	1	2	0	0	665	0
1	25.8	5	0	7	1	15	1	0	722	0	1	1	0.5	24.07	0	0	722	0	2	0	0	722	0
2	6.4	6	0	7	0	690	0	0	702	1	1	0	23	23.4	0	0	702	0	3	2	0	702	0
0	4.2	3	0	6	0	510	0	0	520	0	0	0	17	17.33	0	0	520	1	2	0	0	520	0
2	5.1	5	0	6	0	660	0	0	689	0	0	0	22	22.97	0	0	689	1	2	0	0	689	0
2	5.7	5	0	7	0	540	0	0	552	0	1	0	18	18.4	0	0	552	1	2	0	0	552	0
0	31.8	5	0	9	0	438	1	0	699	0	2	1	14.6	23.3	0	0	699	1	2	0	0	699	0
1	4.5	3	0	7	0	559	1	0	657	0	1	0	18.63	21.9	0	0	657	1	2	0	0	657	0
1	7.1	5	0	7	1	690	0	1	706	0	1	0	23	23.53	0	0	706	0	2	0	0	706	0
1	13.2	5	0	8	0	720	0	0	742	0	2	0	24	24.73	0	0	742	1	2	0	0	742	0
0	5.7	3	0	6	0	660	0	0	673	0	0	0	22	22.43	0	0	673	1	2	0	0	673	0
1	4.3	3	0	6	1	720	0	0	737	0	0	0	24	24.57	0	0	737	0	2	0	0	737	0
2	40	5	0	7	0	281	1	0	643	0	1	1	9.37	21.43	0	0	643	1	2	0	0	643	0
1	4.6	6	0	7	0	750	0	1	599	1	1	0	25	19.97	0	0	599	0	3	4	0	599	0
2	2.3	5	0	7	0	660	0	1	676	0	1	0	22	22.53	0	0	676	1	2	0	0	676	0
1	5.6	3	0	6	0	690	0	0	701	0	0	0	23	23.37	0	0	701	1	2	0	0	701	0
2	9.5	6	0	7	1	10	1	0	692	1	1	0	0.33	23.07	1	0	907	0	3	3	0	692	0
2	6.1	5	0	7	1	253	1	0	650	0	1	0	8.43	21.67	0	0	650	0	2	0	0	650	0
2	15.5	6	0	7	1	202	1	0	286	1	1	0	6.73	9.53	1	0	336	0	3	3	1	221	5
2	13.4	6	0	7	1	630	0	0	657	1	1	0	21	21.9	0	0	657	0	3	3	0	657	0
2	93	7	0	9	0	360	0	0	378	1	2	1	12	12.6	0	0	378	0	3	2	0	378	0
2	15.6	8	1	9	1	13	1	1	634	1	2	0	0.43	21.13	0	0	634	0	4	7	1	347	1
0	5.5	5	0	7	0	60	0	0	79	0	1	0	2	2.63	0	0	79	1	2	0	0	79	0
1	8.2	6	0	7	1	660	0	0	671	1	1	0	22	22.37	0	0	671	0	3	3	0	671	0
2	7.4	6	0	7	1	390	0	0	405	1	1	0	13	13.5	0	0	405	0	3	3	0	405	0
2	3.9	6	0	7	1	603	1	0	602	1	1	0	20.1	20.07	0	0	602	0	3	3	0	602	0
2	14.2	6	0	6	1	690	0	0	701	1	0	0	23	23.37	0	0	701	0	3	3	0	701	0
0	6.2	6	0	6	1	600	0	0	613	1	0	0	20	20.43	0	0	613	0	3	3	0	613	0
2	7.6	7	0	7	1	300	0	0	292	1	1	0	10	9.73	1	0	340	0	3	3	0	292	0
1	24	6	0	7	1	11	1	0	678	1	1	1	0.37	22.6	0	0	678	0	3	3	0	678	0
0	3.4	5	0	7	0	11	1	0	16	0	1	0	0.37	0.53	0	0	16	1	2	0	0	16	0
2	7.5	5	0	7	0	600	0	0	610	0	1	0	20	20.33	0	0	610	1	2	0	0	610	0
1	13.7	0	0	0	0	713	1	0	713	0	0	0	23.77	23.77	0	0	713	1	2	0	0	713	0
1	3.1	6	0	7	0	360	0	0	585	1	1	0	12	19.5	0	0	585	0	3	2	0	585	0
0	40	6	0	6	1	373	1	1	716	1	0	1	12.43	23.87	0	0	716	0	3	5	0	716	0
0	6	5	0	7	0	360	0	0	645	0	1	0	12	21.5	0	0	645	1	2	0	0	645	0
2	14	6	0	6	1	195	1	0	685	1	0	0	6.5	22.83	0	0	685	0	3	3	0	685	0
0	39.1	6	0	7	1	9	1	0	671	1	1	1	0.3	22.37	0	0	671	0	3	3	0	671	0
2	45	8	0	10	1	405	1	0	678	1	2	1	13.5	22.6	0	0	678	0	4	6	0	678	0
1	5.4	3	0	6	0	330	0	0	581	0	0	0	11	19.37	0	0	581	1	2	0	0	581	0
0	11	6	0	7	0	218	1	0	708	1	1	0	7.27	23.6	0	0	708	0	3	2	0	708	0
2	62	7	0	9	1	10	1	0	715	1	2	1	0.33	23.83	0	0	715	0	3	3	0	715	0
2	7.5	3	0	7	0	330	0	0	104	0	1	0	11	3.47	0	0	104	1	2	0	0	104	0
1	27	7	1	8	0	281	1	0	659	1	2	1	9.37	21.97	0	0	659	0	3	7	0	659	0
0	9.3	6	0	7	0	11	1	0	685	1	1	0	0.37	22.83	0	0	685	0	3	2	0	685	0
1	10.3	5	0	7	0	330	0	0	634	0	1	0	11	21.13	0	0	634	1	2	0	0	634	0
1	4.3	3	0	7	0	330	0	0	469	0	1	0	11	15.63	0	0	469	1	2	0	0	469	0
1	4.9	5	0	6	1	330	0	0	553	0	0	0	11	18.43	0	0	553	0	2	0	0	553	0
2	13	6	0	9	1	330	0	0	116	1	2	0	11	3.87	1	0	510	0	3	3	0	116	0
2	5.1	6	0	7	0	330	0	0	575	1	1	0	11	19.17	0	0	575	0	3	2	0	575	0
2	61.6	7	0	7	1	498	1	1	575	1	1	1	16.6	19.17	0	0	575	0	3	5	0	575	0
1	36.8	7	0	7	1	223	1	0	479	1	1	1	7.43	15.97	0	0	479	0	3	3	0	479	0
0	14.3	5	0	7	0	330	0	0	396	0	1	0	11	13.2	0	0	396	1	2	0	0	396	0
1	5.5	5	0	7	0	330	0	0	679	0	1	0	11	22.63	0	0	679	1	2	0	0	679	0
1	6.8	3	0	7	0	330	0	0	573	0	1	0	11	19.1	0	0	573	1	2	0	0	573	0
2	8.1	5	0	7	0	10	1	0	622	0	1	0	0.33	20.73	0	0	622	1	2	0	0	622	0
0	9.8	7	0	6	1	197	1	0	708	1	0	0	6.57	23.6	0	0	708	0	3	3	0	708	0
2	8.9	6	0	6	1	202	1	0	622	1	0	0	6.73	20.73	0	0	622	0	3	3	0	622	0
0	3.6	3	0	6	0	330	0	0	543	0	0	0	11	18.1	0	0	543	1	2	0	0	543	0
1	4.4	5	0	7	0	330	0	0	361	0	1	0	11	12.03	0	0	361	1	2	0	0	361	0
1	6	5	0	6	0	330	0	0	564	0	0	0	11	18.8	0	0	564	1	2	0	0	564	0
1	43.2	7	0	9	1	20	1	0	20	1	2	1	0.67	0.67	0	0	20	0	3	3	0	20	0
1	4.5	6	0	6	1	342	1	0	594	1	0	0	11.4	19.8	0	0	594	0	3	3	0	594	0
1	10.8	6	0	6	1	224	1	0	651	1	0	0	7.47	21.7	0	0	651	0	3	3	0	651	0
1	18.5	5	0	6	0	300	0	0	548	0	0	0	10	18.27	0	0	548	1	2	0	0	548	0
0	3.6	3	0	7	0	300	0	0	587	0	1	0	10	19.57	0	0	587	1	2	0	0	587	0
2	13.1	5	0	6	0	300	0	0	589	0	0	0	10	19.63	0	0	589	1	2	0	0	589	0
0	6.8	5	0	6	1	300	0	0	535	0	0	0	10	17.83	0	0	535	0	2	0	0	535	0
2	36	7	0	9	1	258	1	0	685	1	2	1	8.6	22.83	0	0	685	0	3	3	0	685	0
2	43	6	0	7	0	503	1	0	503	1	1	1	16.77	16.77	0	0	503	0	3	2	0	503	0
1	17.4	7	0	7	1	11	1	1	617	1	1	0	0.37	20.57	0	0	617	0	3	5	0	617	0
1	9.7	3	0	6	0	300	0	0	671	0	0	0	10	22.37	0	0	671	1	2	0	0	671	0
0	5.2	5	0	6	0	300	0	0	526	0	0	0	10	17.53	0	0	526	1	2	0	0	526	0
1	5.7	6	0	7	1	690	0	0	651	1	1	0	23	21.7	0	0	651	0	3	3	0	651	0
2	9.7	6	0	7	1	542	1	0	542	1	1	0	18.07	18.07	0	0	542	0	3	3	0	542	0
1	14.7	3	0	7	0	690	0	0	708	0	1	0	23	23.6	0	0	708	1	2	0	0	708	0
1	7.7	3	0	6	0	690	0	0	463	0	0	0	23	15.43	0	0	463	1	2	0	0	463	0
1	6.5	3	0	6	0	690	0	0	596	0	0	0	23	19.87	0	0	596	1	2	0	0	596	0
2	15.6	6	0	7	1	11	1	0	627	1	1	0	0.37	20.9	0	0	627	0	3	3	0	627	0
1	6.2	8	0	9	1	58	1	0	576	1	2	0	1.93	19.2	0	0	576	0	4	6	0	576	0
2	43.6	6	1	8	1	10	1	0	288	1	2	1	0.33	9.6	0	0	288	0	3	7	1	1257	1
1	11	7	0	7	1	232	1	0	699	1	1	0	7.73	23.3	0	0	699	0	3	3	0	699	0
2	8.7	5	0	6	0	690	0	1	577	0	0	0	23	19.23	0	0	577	1	2	0	1	1011	3
2	6	3	0	6	0	559	1	0	636	0	0	0	18.63	21.2	0	0	636	1	2	0	0	636	0
2	8.3	6	0	7	1	29	1	0	358	1	1	0	0.97	11.93	0	0	358	0	3	3	0	358	0
1	19.1	5	0	6	0	690	0	0	531	0	0	0	23	17.7	0	0	531	1	2	0	0	531	0
1	9.6	4	0	6	0	690	0	0	606	0	0	0	23	20.2	0	0	606	1	2	0	0	606	0
2	5.9	3	0	6	0	660	0	0	574	0	0	0	22	19.13	0	0	574	1	2	0	0	574	0
2	3.6	6	0	9	1	660	0	0	540	1	2	0	22	18	0	0	540	0	3	3	0	540	0
2	4.6	3	0	6	0	660	0	0	392	0	0	0	22	13.07	0	0	392	1	2	0	0	392	0
2	15.1	6	0	7	1	221	1	0	645	1	1	0	7.37	21.5	0	0	645	0	3	3	0	645	0
1	12.8	6	0	6	1	660	0	0	557	1	0	0	22	18.57	0	0	557	0	3	3	0	557	0
2	0.8	3	0	6	0	660	0	0	602	0	0	0	22	20.07	0	0	602	1	2	0	0	602	0
2	8.7	6	0	7	0	660	0	0	657	1	1	0	22	21.9	0	0	657	0	3	2	0	657	0
2	3.3	5	0	6	0	660	0	0	624	0	0	0	22	20.8	0	0	624	1	2	0	0	624	0
1	14.2	6	0	7	1	13	1	0	602	1	1	0	0.43	20.07	0	0	602	0	3	3	0	602	0
0	41.3	8	0	9	1	62	1	1	617	1	2	1	2.07	20.57	0	0	617	0	4	6	0	617	0
0	4.2	5	0	6	0	660	0	0	557	0	0	0	22	18.57	0	0	557	1	2	0	0	557	0
1	12	6	0	9	1	660	0	0	625	1	2	0	22	20.83	0	0	625	0	3	3	0	625	0
0	15.3	6	0	7	0	660	0	0	972	1	1	0	22	32.4	0	0	972	0	3	2	0	972	0
1	19.1	6	1	7	1	18	1	0	659	1	1	0	0.6	21.97	0	0	659	0	3	7	1	1047	1
0	6.9	7	0	7	0	281	1	0	575	1	1	0	9.37	19.17	0	0	575	0	3	2	1	896	1
1	7.7	7	0	7	1	414	1	0	645	1	1	0	13.8	21.5	0	0	645	0	3	3	0	645	0
2	12.7	6	0	7	0	421	1	0	619	1	1	0	14.03	20.63	0	0	619	0	3	2	0	619	0
1	5.5	6	0	6	0	11	1	0	652	1	0	0	0.37	21.73	0	0	652	0	3	2	0	652	0
2	3.8	5	0	7	0	660	0	0	550	0	1	0	22	18.33	0	0	550	1	2	0	0	550	0
0	33	5	0	7	0	660	0	0	583	0	1	1	22	19.43	0	0	583	1	2	0	0	583	0
2	4.5	6	0	6	1	660	0	0	365	1	0	0	22	12.17	0	0	365	0	3	3	0	365	0
2	18.7	6	0	6	1	660	0	0	493	1	0	0	22	16.43	0	0	493	0	3	3	0	493	0
0	5.6	6	0	7	1	660	0	0	476	1	1	0	22	15.87	0	0	476	0	3	3	0	476	0
0	5.8	5	0	6	0	660	0	0	601	0	0	0	22	20.03	0	0	601	1	2	0	0	601	0
0	1.7	5	0	0	1	450	0	1	392	0	0	0	15	13.07	1	1	463	0	2	0	1	45	1
2	7	6	0	7	0	10	1	0	414	1	1	0	0.33	13.8	0	0	414	0	3	2	0	414	0
0	78	7	1	9	1	74	1	0	594	1	2	1	2.47	19.8	0	0	594	0	3	7	0	594	0
1	9.5	5	0	8	1	630	0	0	503	0	2	0	21	16.77	0	0	503	0	2	0	0	503	0
0	6.4	3	0	8	0	630	0	0	536	0	2	0	21	17.87	0	0	536	1	2	0	0	536	0
2	20	5	0	7	0	630	0	0	216	0	1	1	21	7.2	1	0	343	1	2	0	0	216	0
1	8	5	0	7	0	630	0	0	483	0	1	0	21	16.1	0	0	483	1	2	0	0	483	0
2	6	6	0	9	1	630	0	0	645	1	2	0	21	21.5	0	0	645	0	3	3	0	645	0
2	7.1	5	0	7	0	630	0	0	578	0	1	0	21	19.27	0	0	578	1	2	0	0	578	0
2	6.2	6	0	7	0	449	1	0	615	1	1	0	14.97	20.5	0	0	615	0	3	2	0	615	0
1	3.4	0	0	0	0	630	0	0	547	0	0	0	21	18.23	0	0	547	1	2	0	0	547	0
0	3.8	5	0	7	0	630	0	0	511	0	1	0	21	17.03	0	0	511	1	2	0	0	511	0
1	82	7	0	8	1	101	1	0	612	1	2	1	3.37	20.4	0	0	612	0	3	3	0	612	0
0	4.4	3	0	6	0	630	0	0	633	0	0	0	21	21.1	0	0	633	1	2	0	0	633	0
2	16.8	5	0	9	0	457	1	0	542	0	2	0	15.23	18.07	0	0	542	1	2	0	0	542	0
2	8.3	7	0	6	1	459	1	0	615	1	0	0	15.3	20.5	0	0	615	0	3	3	0	615	0
1	4.6	5	0	6	0	630	0	0	554	0	0	0	21	18.47	0	0	554	1	2	0	0	554	0
0	7	3	0	6	0	630	0	0	602	0	0	0	21	20.07	0	0	602	1	2	0	0	602	0
0	15	5	0	6	1	0	0	0	372	0	0	0	0	12.4	0	0	372	0	2	0	0	372	0
2	9.5	6	0	8	1	0	0	0	596	1	2	0	0	19.87	0	0	596	0	3	3	0	596	0
2	13	7	0	9	1	27	1	1	554	1	2	0	0.9	18.47	0	0	554	0	3	5	0	554	0
0	44.1	6	0	6	1	230	1	0	622	1	0	1	7.67	20.73	0	0	622	0	3	3	0	622	0
0	4.7	5	0	7	0	600	0	0	573	0	1	0	20	19.1	0	0	573	1	2	0	0	573	0
1	7.1	6	0	7	1	0	0	0	606	1	1	0	0	20.2	0	0	606	0	3	3	0	606	0
2	3.5	6	0	7	0	600	0	0	563	1	1	0	20	18.77	0	0	563	0	3	2	0	563	0
2	4.4	5	0	6	0	600	0	0	452	0	0	0	20	15.07	0	0	452	1	2	0	0	452	0
0	6	6	0	6	1	0	0	0	575	1	0	0	0	19.17	0	0	575	0	3	3	0	575	0
2	3.9	5	0	8	0	600	0	0	596	0	2	0	20	19.87	0	0	596	1	2	0	0	596	0
0	8.7	6	0	8	0	24	1	0	587	1	2	0	0.8	19.57	0	0	587	0	3	2	0	587	0
2	5.8	3	0	8	0	600	0	0	500	0	2	0	20	16.67	0	0	500	1	2	0	0	500	0
0	13	7	1	9	1	351	1	0	613	1	2	0	11.7	20.43	0	0	613	0	3	7	0	613	0
1	5.9	6	0	6	1	0	0	0	426	1	0	0	0	14.2	0	0	426	0	3	3	0	426	0
0	14	7	0	9	1	471	1	0	562	1	2	0	15.7	18.73	0	0	562	0	3	3	0	562	0
1	7.4	3	0	6	0	600	0	0	566	0	0	0	20	18.87	0	0	566	1	2	0	0	566	0
1	6.1	3	0	6	0	600	0	0	563	0	0	0	20	18.77	0	0	563	1	2	0	0	563	0
0	36.5	3	1	8	0	0	0	0	575	0	2	1	0	19.17	0	0	575	0	2	7	0	575	0
1	4.5	3	0	6	0	600	0	1	552	0	0	0	20	18.4	0	0	552	1	2	0	0	552	0
2	8.4	5	0	7	0	600	0	0	561	0	1	0	20	18.7	0	0	561	1	2	0	0	561	0
2	7.4	6	0	6	1	50	1	0	526	1	0	0	1.67	17.53	0	0	526	0	3	3	0	526	0
0	7.8	4	0	6	0	600	0	0	540	0	0	0	20	18	0	0	540	1	2	0	0	540	0
2	5.4	6	0	6	1	0	0	0	517	1	0	0	0	17.23	0	0	517	0	3	3	0	517	0
2	18.7	6	0	7	0	600	0	0	244	1	1	0	20	8.13	0	0	244	0	3	2	0	244	0
0	5.5	4	0	7	0	600	0	0	567	0	1	0	20	18.9	0	0	567	1	2	0	0	567	0
1	7.6	5	0	6	0	570	0	0	527	0	0	0	19	17.57	0	0	527	1	2	0	0	527	0
1	9.3	4	0	7	1	0	0	0	456	0	1	0	0	15.2	0	0	456	0	2	0	0	456	0
1	8.9	6	0	9	1	0	0	0	575	1	2	0	0	19.17	0	0	575	0	3	3	0	575	0
0	4.2	0	0	0	0	0	0	0	262	0	0	0	0	8.73	0	0	262	1	2	0	0	262	0
1	69	6	0	7	1	57	1	0	589	1	1	1	1.9	19.63	0	0	589	0	3	3	0	589	0
2	18.6	6	0	7	1	223	1	0	559	1	1	0	7.43	18.63	0	0	559	0	3	3	0	559	0
1	5.2	3	0	6	0	570	0	0	431	0	0	0	19	14.37	0	0	431	1	2	0	0	431	0
1	6.9	5	0	6	0	570	0	0	513	0	0	0	19	17.1	0	0	513	1	2	0	0	513	0
1	8	5	0	7	0	570	0	0	547	0	1	0	19	18.23	0	0	547	1	2	0	0	547	0
0	7.1	3	0	6	0	570	0	0	568	0	0	0	19	18.93	0	0	568	1	2	0	0	568	0
0	6.4	6	0	8	0	570	0	0	522	1	2	0	19	17.4	0	0	522	0	3	2	0	522	0
2	50.8	6	0	8	1	67	1	1	396	1	2	1	2.23	13.2	0	0	396	0	3	5	0	396	0
1	5.67	3	0	7	0	0	0	0	730	0	1	0	0	24.33	0	0	730	1	2	0	0	730	0
1	17.3	4	0	7	0	570	0	0	393	0	1	0	19	13.1	0	0	393	1	2	0	0	393	0
2	8.6	4	0	6	0	570	0	0	498	0	0	0	19	16.6	0	0	498	1	2	0	0	498	0
2	27.6	6	0	9	1	512	1	0	512	1	2	1	17.07	17.07	0	0	512	0	3	3	0	512	0
1	4.5	5	0	7	0	570	0	0	496	0	1	0	19	16.53	0	0	496	1	2	0	0	496	0
0	6.5	5	0	7	0	570	0	0	552	0	1	0	19	18.4	0	0	552	1	2	0	0	552	0
2	5.5	3	0	6	0	570	0	0	392	0	0	0	19	13.07	0	0	392	1	2	0	0	392	0
2	75.6	5	0	7	0	400	1	0	484	0	1	1	13.33	16.13	0	0	484	1	2	0	0	484	0
1	14.9	5	0	7	0	570	0	0	451	0	1	0	19	15.03	0	0	451	1	2	0	0	451	0
0	13.1	3	0	6	0	510	0	0	515	0	0	0	17	17.17	0	0	515	1	2	0	0	515	0
1	16	3	0	8	1	10	1	0	531	0	2	0	0.33	17.7	0	0	531	0	2	0	0	531	0
2	124	0	0	0	0	420	0	0	419	0	0	1	14	13.97	0	0	419	1	2	0	0	419	0
1	21.2	5	0	8	1	10	1	0	563	0	2	1	0.33	18.77	0	0	563	0	2	0	0	563	0
0	7.8	5	0	7	0	30	0	0	55	0	1	0	1	1.83	0	0	55	1	2	0	0	55	0
2	21.5	6	0	8	1	480	0	0	509	1	2	1	16	16.97	0	0	509	0	3	3	0	509	0
1	4.7	5	0	7	0	390	0	0	401	0	1	0	13	13.37	0	0	401	1	2	0	0	401	0
1	3.6	6	0	7	1	360	0	0	372	1	1	0	12	12.4	0	0	372	0	3	3	0	372	0
2	9.9	5	0	7	1	390	0	0	421	0	1	0	13	14.03	0	0	421	0	2	0	0	421	0
1	13.6	5	0	6	0	390	0	0	391	0	0	0	13	13.03	0	0	391	1	2	0	0	391	0
0	62	7	0	9	1	110	1	0	487	1	2	1	3.67	16.23	0	0	487	0	3	3	0	487	0
2	7	6	0	7	1	510	0	0	524	1	1	0	17	17.47	0	0	524	0	3	3	0	524	0
2	13.9	5	0	7	0	90	0	0	105	0	1	0	3	3.5	0	0	105	1	2	0	0	105	0
1	5.2	6	0	7	1	390	0	0	406	1	1	0	13	13.53	0	0	406	0	3	3	0	406	0
1	21.7	6	0	7	0	420	0	0	434	1	1	1	14	14.47	0	0	434	0	3	2	0	434	0
1	9.7	7	0	8	1	13	1	0	552	1	2	0	0.43	18.4	0	0	552	0	3	3	0	552	0
1	9.7	6	0	7	1	480	0	0	493	1	1	0	16	16.43	0	0	493	0	3	3	0	493	0
1	5.3	6	0	7	1	420	0	0	425	1	1	0	14	14.17	0	0	425	0	3	3	0	425	0
1	4.2	7	0	7	1	510	0	0	510	1	1	0	17	17	0	0	510	0	3	3	0	510	0
0	4.6	6	0	8	1	0	0	0	25	1	2	0	0	0.83	0	0	25	0	3	3	0	25	0
0	9.9	5	0	6	0	480	0	0	497	0	0	0	16	16.57	0	0	497	1	2	0	0	497	0
1	3.7	1	0	0	0	540	0	0	543	0	0	0	18	18.1	0	0	543	1	2	0	0	543	0
1	24.7	5	0	8	0	450	0	0	461	0	2	1	15	15.37	0	0	461	1	2	0	0	461	0
1	10.2	6	0	9	0	10	1	1	539	1	2	0	0.33	17.97	0	0	539	0	3	4	1	218	1
2	5.3	3	0	7	0	480	0	0	510	0	1	0	16	17	0	0	510	1	2	0	0	510	0
2	38.5	6	0	8	1	547	1	0	547	1	2	1	18.23	18.23	0	0	547	0	3	3	0	547	0
1	9.4	7	0	9	1	207	1	0	468	1	2	0	6.9	15.6	0	0	468	0	3	3	0	468	0
2	11.2	7	0	9	1	11	1	0	538	1	2	0	0.37	17.93	0	0	538	0	3	3	0	538	0
1	27.8	5	0	9	0	390	0	0	417	0	2	1	13	13.9	0	0	417	1	2	0	0	417	0
0	16.2	3	0	7	1	390	0	0	408	0	1	0	13	13.6	0	0	408	0	2	0	0	408	0
2	23.2	6	0	9	1	450	0	0	472	1	2	1	15	15.73	0	0	472	0	3	3	0	472	0
2	8.5	5	1	9	1	390	0	1	412	0	2	0	13	13.73	0	0	412	0	2	7	1	413	1
1	11.6	2	0	3	0	390	0	0	399	0	0	0	13	13.3	0	0	399	1	2	0	0	399	0
1	5	2	0	6	1	510	0	0	540	0	0	0	17	18	0	0	540	0	2	0	0	540	0
2	5.2	6	0	7	1	60	0	0	74	1	1	0	2	2.47	0	0	74	0	3	3	0	74	0
1	4.8	6	0	6	1	390	0	0	391	1	0	0	13	13.03	0	0	391	0	3	3	0	391	0
0	6.3	6	0	7	1	480	0	0	508	1	1	0	16	16.93	0	0	508	0	3	3	0	508	0
2	68.1	6	0	7	1	10	1	0	479	1	1	1	0.33	15.97	0	0	479	0	3	3	0	479	0
2	5.2	7	0	6	1	420	0	0	442	1	0	0	14	14.73	0	0	442	0	3	3	0	442	0
1	74	6	0	7	1	390	0	0	396	1	1	1	13	13.2	0	0	396	0	3	3	0	396	0
2	4.7	2	0	6	1	390	0	0	386	0	0	0	13	12.87	0	0	386	0	2	0	0	386	0
1	6.1	5	0	7	1	510	0	0	520	0	1	0	17	17.33	0	0	520	0	2	0	0	520	0
0	42	6	0	9	1	160	1	0	412	1	2	1	5.33	13.73	0	0	412	0	3	3	0	412	0
2	2.8	2	0	9	1	510	0	0	406	0	2	0	17	13.53	0	0	406	0	2	0	0	406	0
2	6	2	0	7	1	510	0	0	394	0	1	0	17	13.13	0	0	394	0	2	0	0	394	0
2	5.6	2	0	7	1	480	0	0	421	0	1	0	16	14.03	0	0	421	0	2	0	0	421	0
2	6.9	0	0	0	0	420	0	0	452	0	0	0	14	15.07	0	0	452	1	2	0	0	452	0
0	13.6	6	0	7	1	107	1	0	492	1	1	0	3.57	16.4	0	0	492	0	3	3	0	492	0
1	6.4	5	0	6	0	360	0	0	393	0	0	0	12	13.1	0	0	393	1	2	0	0	393	0
1	4.1	3	0	7	0	300	0	0	323	0	1	0	10	10.77	0	0	323	1	2	0	0	323	0
1	5.8	3	0	6	0	360	0	0	393	0	0	0	12	13.1	0	0	393	1	2	0	0	393	0
0	5.4	5	0	6	1	420	0	0	443	0	0	0	14	14.77	0	0	443	0	2	0	0	443	0
0	4.7	7	0	7	0	390	0	0	398	1	1	0	13	13.27	0	0	398	0	3	2	0	398	0
0	5.9	7	0	7	1	300	0	0	305	1	1	0	10	10.17	0	0	305	0	3	3	0	305	0
0	7.9	5	0	6	0	420	0	0	452	0	0	0	14	15.07	0	0	452	1	2	0	0	452	0
1	13	6	0	7	0	330	0	0	335	1	1	0	11	11.17	0	0	335	0	3	2	0	335	0
1	5.5	6	0	7	1	390	0	0	398	1	1	0	13	13.27	0	0	398	0	3	3	0	398	0
1	7.9	5	0	7	1	360	0	0	382	0	1	0	12	12.73	0	0	382	0	2	0	0	382	0
2	14.7	5	0	7	0	360	0	0	384	0	1	0	12	12.8	0	0	384	1	2	0	0	384	0
2	10.5	5	0	7	1	270	0	0	302	0	1	0	9	10.07	0	0	302	0	2	0	0	302	0
1	7.3	6	0	7	0	360	0	0	381	1	1	0	12	12.7	0	0	381	0	3	2	0	381	0
1	35	3	0	6	0	390	0	0	408	0	0	1	13	13.6	0	0	408	1	2	0	0	408	0
2	4.8	5	0	7	1	55	1	0	106	0	1	0	1.83	3.53	0	0	106	0	2	0	0	106	0
2	14.7	5	0	7	1	225	1	0	303	0	1	0	7.5	10.1	0	0	303	0	2	0	0	303	0
2	7	5	0	7	0	360	0	0	384	0	1	0	12	12.8	0	0	384	1	2	0	0	384	0
0	17.9	6	0	7	0	390	0	0	414	1	1	0	13	13.8	0	0	414	0	3	2	0	414	0
1	6.1	6	0	7	1	30	0	0	41	1	1	0	1	1.37	0	0	41	0	3	3	0	41	0
0	9.5	6	0	6	1	360	0	0	378	1	0	0	12	12.6	0	0	378	0	3	3	0	378	0
1	11	5	0	8	0	390	0	0	407	0	2	0	13	13.57	0	0	407	1	2	0	0	407	0
1	4.3	5	0	6	0	390	0	0	398	0	0	0	13	13.27	0	0	398	1	2	0	0	398	0
2	10.9	5	0	7	0	330	0	0	364	0	1	0	11	12.13	0	0	364	1	2	0	0	364	0
1	6	5	0	7	0	420	0	0	428	0	1	0	14	14.27	0	0	428	1	2	0	0	428	0
1	30.2	7	1	9	1	273	1	0	70	1	2	1	9.1	2.33	1	0	830	0	3	7	1	727	1
1	3.9	6	0	7	0	0	0	0	15	1	1	0	0	0.5	0	0	15	0	3	2	0	15	0
2	5.1	5	0	7	0	360	0	0	374	0	1	0	12	12.47	0	0	374	1	2	0	0	374	0
1	4.9	5	0	6	0	360	0	0	391	0	0	0	12	13.03	0	0	391	1	2	0	0	391	0
0	4.5	3	0	6	0	450	0	0	454	0	0	0	15	15.13	0	0	454	1	2	0	0	454	0
0	7.7	6	0	7	0	360	0	0	389	1	1	0	12	12.97	0	0	389	0	3	2	0	389	0
0	7.4	6	0	7	0	390	0	0	401	1	1	0	13	13.37	0	0	401	0	3	2	0	401	0
1	8.7	0	0	0	0	390	0	0	423	0	0	0	13	14.1	0	0	423	1	2	0	0	423	0
1	25.3	7	0	7	1	237	1	0	351	1	1	1	7.9	11.7	0	0	351	0	3	3	0	351	0
1	14.3	6	0	7	1	119	1	0	386	1	1	0	3.97	12.87	0	0	386	0	3	3	0	386	0
1	4.2	6	0	7	0	390	0	0	398	1	1	0	13	13.27	0	0	398	0	3	2	0	398	0
0	7.1	5	0	7	1	390	0	0	400	0	1	0	13	13.33	0	0	400	0	2	0	0	400	0
0	51.4	7	1	9	1	27	1	0	414	1	2	1	0.9	13.8	0	0	414	0	3	7	1	712	1
0	15.2	6	0	7	1	420	0	0	431	1	1	0	14	14.37	0	0	431	0	3	3	0	431	0
2	10.8	7	0	7	1	390	0	1	419	1	1	0	13	13.97	0	0	419	0	3	5	0	419	0
2	4.7	6	0	7	1	300	0	0	307	1	1	0	10	10.23	0	0	307	0	3	3	0	307	0
1	19	6	0	8	0	51	1	1	392	1	2	0	1.7	13.07	0	0	392	0	3	4	0	392	0
0	20	6	0	10	1	10	1	1	370	1	2	1	0.33	12.33	1	0	408	0	3	5	1	191	1
1	5.1	6	0	7	0	270	0	0	274	1	1	0	9	9.13	0	0	274	0	3	2	0	274	0
1	8.4	6	0	7	1	210	0	0	225	1	1	0	7	7.5	0	0	225	0	3	3	0	225	0
2	8	6	0	7	1	307	1	0	391	1	1	0	10.23	13.03	0	0	391	0	3	3	0	391	0
1	7.7	3	0	7	0	390	0	0	403	0	1	0	13	13.43	0	0	403	1	2	0	0	403	0
1	20.6	7	0	7	1	330	0	0	342	1	1	1	11	11.4	0	0	342	0	3	3	0	342	0
0	12.2	5	0	7	0	90	0	0	107	0	1	0	3	3.57	0	0	107	1	2	0	0	107	0
0	19	6	0	7	1	360	0	0	377	1	1	0	12	12.57	0	0	377	0	3	3	0	377	0
1	4.2	3	0	6	0	360	0	0	370	0	0	0	12	12.33	0	0	370	1	2	0	0	370	0
0	4.1	5	0	7	0	390	0	0	398	0	1	0	13	13.27	0	0	398	1	2	0	0	398	0
1	4.5	5	0	6	0	330	0	0	340	0	0	0	11	11.33	0	0	340	1	2	0	0	340	0
1	11.5	6	0	8	1	360	0	0	391	1	2	0	12	13.03	0	0	391	0	3	3	0	391	0
1	6.2	5	0	7	0	360	0	0	394	0	1	0	12	13.13	0	0	394	1	2	0	0	394	0
2	13.9	7	0	9	0	71	1	0	393	1	2	0	2.37	13.1	0	0	393	0	3	2	0	393	0
2	14.3	5	0	7	0	360	0	0	377	0	1	0	12	12.57	0	0	377	1	2	0	0	377	0
2	2.2	5	0	6	0	420	0	0	426	0	0	0	14	14.2	0	0	426	1	2	0	0	426	0
2	8.5	6	0	7	0	300	0	0	328	1	1	0	10	10.93	0	0	328	0	3	2	0	328	0
0	9.2	5	0	9	0	420	0	0	426	0	2	0	14	14.2	0	0	426	1	2	0	0	426	0
0	12.3	7	0	7	1	390	0	0	424	1	1	0	13	14.13	0	0	424	0	3	3	1	326	1
1	5.6	3	0	7	0	330	0	0	361	0	1	0	11	12.03	0	0	361	1	2	0	0	361	0
2	34.4	7	0	9	1	20	1	0	386	1	2	1	0.67	12.87	0	0	386	0	3	3	0	386	0
1	9.8	7	0	8	0	349	1	0	349	1	2	0	11.63	11.63	0	0	349	0	3	2	0	349	0
2	38	7	0	8	1	90	0	0	113	1	2	1	3	3.77	0	0	113	0	3	3	0	113	0
1	17	5	0	8	0	330	0	0	363	0	2	0	11	12.1	0	0	363	1	2	0	0	363	0
1	10.6	6	0	9	1	360	0	0	394	1	2	0	12	13.13	0	0	394	0	3	3	0	394	0
1	13.6	6	0	7	1	360	0	0	386	1	1	0	12	12.87	0	0	386	0	3	3	0	386	0
0	5.5	6	0	7	1	265	1	0	349	1	1	0	8.83	11.63	0	0	349	0	3	3	0	349	0
2	9.8	6	0	6	1	190	1	0	343	1	0	0	6.33	11.43	0	0	343	0	3	3	0	343	0
2	7.3	5	0	8	0	300	0	0	323	0	2	0	10	10.77	0	0	323	1	2	0	0	323	0
0	5.1	5	0	6	0	360	0	0	391	0	0	0	12	13.03	0	0	391	1	2	0	0	391	0
1	221	7	0	8	1	20	1	0	383	1	2	1	0.67	12.77	0	0	383	0	3	3	1	966	1
2	4.6	6	0	6	1	270	0	0	303	1	0	0	9	10.1	0	0	303	0	3	3	0	303	0
2	4.9	6	0	7	0	30	0	0	50	1	1	0	1	1.67	0	0	50	0	3	2	0	50	0
2	6.4	5	0	6	1	300	0	0	336	0	0	0	10	11.2	0	0	336	0	2	0	0	336	0
1	4.3	5	0	6	0	240	0	0	245	0	0	0	8	8.17	0	0	245	1	2	0	0	245	0
1	13.1	6	0	7	1	116	1	0	389	1	1	0	3.87	12.97	0	0	389	0	3	3	0	389	0
2	7.5	7	0	8	1	25	1	0	375	1	2	0	0.83	12.5	0	0	375	0	3	3	0	375	0
2	11.8	6	0	8	0	360	0	0	393	1	2	0	12	13.1	0	0	393	0	3	2	0	393	0
2	5.2	6	0	6	0	360	0	0	394	1	0	0	12	13.13	0	0	394	0	3	2	0	394	0
0	6.3	5	0	6	1	360	0	0	371	0	0	0	12	12.37	0	0	371	0	2	0	0	371	0
1	6.7	0	0	0	0	390	0	0	398	0	0	0	13	13.27	0	0	398	1	2	0	0	398	0
1	955	0	0	0	0	393	1	0	393	0	0	1	13.1	13.1	0	0	393	1	2	0	0	393	0
1	13.3	5	0	6	0	300	0	0	328	0	0	0	10	10.93	0	0	328	1	2	0	0	328	0
1	4.1	5	0	6	1	270	0	0	293	0	0	0	9	9.77	0	0	293	0	2	0	0	293	0
1	8.3	3	0	7	1	390	0	0	403	0	1	0	13	13.43	0	0	403	0	2	0	0	403	0
0	13.6	7	0	6	1	390	0	0	398	1	0	0	13	13.27	0	0	398	0	3	3	0	398	0
2	4.2	5	0	7	0	330	0	0	352	0	1	0	11	11.73	0	0	352	1	2	0	0	352	0
1	7.9	5	0	7	1	360	0	0	381	0	1	0	12	12.7	0	0	381	0	2	0	0	381	0
1	7.4	3	0	7	0	360	0	0	385	0	1	0	12	12.83	0	0	385	1	2	0	0	385	0
1	8.6	3	0	6	0	330	0	0	361	0	0	0	11	12.03	0	0	361	1	2	0	0	361	0
0	23.2	7	0	8	0	333	1	0	333	1	2	1	11.1	11.1	0	0	333	0	3	2	0	333	0
1	68.4	7	0	7	1	20	1	0	361	1	1	1	0.67	12.03	0	0	361	0	3	3	0	361	0
1	1.8	5	0	7	0	210	0	0	219	0	1	0	7	7.3	0	0	219	1	2	0	0	219	0
1	11.2	5	0	7	0	330	0	0	346	0	1	0	11	11.53	0	0	346	1	2	0	0	346	0
1	8.8	6	0	7	0	300	0	0	330	1	1	0	10	11	0	0	330	0	3	2	0	330	0
1	8.5	5	0	7	0	57	1	0	351	0	1	0	1.9	11.7	0	0	351	1	2	0	0	351	0
2	7.4	5	0	7	1	210	0	0	232	0	1	0	7	7.73	0	0	232	0	2	0	0	232	0
1	65	7	0	10	1	221	1	0	308	1	2	1	7.37	10.27	0	0	308	0	3	3	0	308	0
2	11.9	6	0	9	1	330	0	0	351	1	2	0	11	11.7	0	0	351	0	3	3	0	351	0
0	6.7	5	0	7	0	330	0	0	364	0	1	0	11	12.13	0	0	364	1	2	0	0	364	0
0	46	7	0	9	0	23	1	0	359	1	2	1	0.77	11.97	0	0	359	0	3	2	0	359	0
1	32	5	0	10	1	307	1	0	307	0	2	1	10.23	10.23	0	0	307	0	2	0	1	625	1
0	11.9	4	0	9	0	240	0	0	252	0	2	0	8	8.4	0	0	252	1	2	0	0	252	0
1	12.5	7	0	7	1	225	1	0	323	1	1	0	7.5	10.77	0	0	323	0	3	3	0	323	0
2	8.6	6	0	7	0	150	0	0	169	1	1	0	5	5.63	0	0	169	0	3	2	0	169	0
2	5.4	5	0	9	0	272	1	0	347	0	2	0	9.07	11.57	0	0	347	1	2	0	0	347	0
0	7.1	5	0	9	0	210	0	0	226	0	2	0	7	7.53	0	0	226	1	2	0	0	226	0
2	4.2	6	0	7	1	60	1	0	300	1	1	0	2	10	0	0	300	0	3	3	0	300	0
1	5.7	6	0	7	0	210	0	0	222	1	1	0	7	7.4	0	0	222	0	3	2	0	222	0
1	4.1	5	0	7	0	210	0	0	223	0	1	0	7	7.43	0	0	223	1	2	0	0	223	0
1	14.6	4	0	8	0	293	1	0	293	0	2	0	9.77	9.77	0	0	293	1	2	0	0	293	0
1	4.5	5	0	6	0	210	0	0	221	0	0	0	7	7.37	0	0	221	1	2	0	0	221	0
2	7.2	5	0	6	1	27	1	0	237	0	0	0	0.9	7.9	0	0	237	0	2	0	0	237	0
1	7.1	6	0	7	1	210	0	0	230	1	1	0	7	7.67	0	0	230	0	3	3	0	230	0
2	17	6	0	8	1	228	1	0	312	1	2	0	7.6	10.4	0	0	312	0	3	3	0	312	0
1	4	5	0	7	0	330	0	0	347	0	1	0	11	11.57	0	0	347	1	2	0	0	347	0
1	4.5	3	0	9	0	270	0	0	296	0	2	0	9	9.87	0	0	296	1	2	0	0	296	0
1	30.2	6	0	9	0	210	0	0	231	1	2	1	7	7.7	0	0	231	0	3	2	0	231	0
2	5.1	5	0	10	1	300	0	0	323	0	2	0	10	10.77	0	0	323	0	2	0	0	323	0
1	9.3	6	0	7	1	274	1	0	352	1	1	0	9.13	11.73	0	0	352	0	3	3	0	352	0
2	22.9	6	0	7	1	330	0	0	344	1	1	1	11	11.47	0	0	344	0	3	3	0	344	0
1	15.9	6	0	7	1	210	0	0	221	1	1	0	7	7.37	0	0	221	0	3	3	0	221	0
1	14	3	0	7	0	330	0	0	335	0	1	0	11	11.17	0	0	335	1	2	0	0	335	0
1	3.5	6	0	7	1	270	0	0	302	1	1	0	9	10.07	0	0	302	0	3	3	0	302	0
1	4.9	6	0	7	1	210	0	0	244	1	1	0	7	8.13	0	0	244	0	3	3	0	244	0
0	24	7	0	7	1	223	1	0	307	1	1	1	7.43	10.23	0	0	307	0	3	3	0	307	0
2	7	5	0	8	0	60	0	0	71	0	2	0	2	2.37	0	0	71	1	2	0	0	71	0
1	5.3	6	0	8	1	240	0	0	254	1	2	0	8	8.47	0	0	254	0	3	3	0	254	0
1	3.3	4	0	7	0	210	0	0	226	0	1	0	7	7.53	0	0	226	1	2	0	0	226	0
1	14.8	3	0	9	1	210	0	0	225	0	2	0	7	7.5	0	0	225	0	2	0	0	225	0
0	4.9	4	0	6	0	210	0	0	225	0	0	0	7	7.5	0	0	225	1	2	0	0	225	0
1	6.8	4	0	6	0	210	0	0	232	0	0	0	7	7.73	0	0	232	1	2	0	0	232	0
1	43.8	7	0	9	1	94	1	1	262	1	2	1	3.13	8.73	0	0	262	0	3	5	0	262	2
0	51	7	0	9	1	210	0	0	230	1	2	1	7	7.67	0	0	230	0	3	3	0	230	0
1	18	5	0	7	1	193	1	0	277	0	1	0	6.43	9.23	0	0	277	0	2	0	0	277	0
2	7.9	5	0	9	0	210	0	0	216	0	2	0	7	7.2	0	0	216	1	2	0	0	216	0
1	10.4	6	0	7	1	120	0	0	132	1	1	0	4	4.4	0	0	132	0	3	3	0	132	0
0	29.3	6	0	7	0	210	0	0	233	1	1	1	7	7.77	0	0	233	0	3	2	0	233	0
1	12.8	3	0	7	0	210	0	0	232	0	1	0	7	7.73	0	0	232	1	2	0	0	232	0
0	21.2	8	0	10	1	231	1	0	301	1	2	1	7.7	10.03	0	0	301	0	4	6	1	255	2
1	4.5	5	0	9	0	240	0	0	258	0	2	0	8	8.6	0	0	258	1	2	0	0	258	0
1	3.4	4	0	6	0	210	0	0	232	0	0	0	7	7.73	0	0	232	1	2	0	0	232	0
2	4.6	6	0	7	1	210	0	0	235	1	1	0	7	7.83	0	0	235	0	3	3	0	235	0
1	2.3	3	0	9	0	210	0	0	223	0	2	0	7	7.43	0	0	223	1	2	0	0	223	0
2	4.6	4	0	6	0	210	0	0	214	0	0	0	7	7.13	0	0	214	1	2	0	0	214	0
2	8	6	0	9	1	300	0	0	324	1	2	0	10	10.8	0	0	324	0	3	3	0	324	0
1	4.7	6	0	7	1	210	0	0	218	1	1	0	7	7.27	0	0	218	0	3	3	0	218	0
0	3.9	3	0	7	0	210	0	0	216	0	1	0	7	7.2	0	0	216	1	2	0	0	216	0
1	4.2	5	0	6	0	210	0	0	234	0	0	0	7	7.8	0	0	234	1	2	0	0	234	0
1	28.2	6	0	10	1	210	0	0	230	1	2	1	7	7.67	0	0	230	0	3	3	0	230	0
1	10.8	3	0	7	0	210	0	0	235	0	1	0	7	7.83	0	0	235	1	2	0	0	235	0
2	5.3	5	0	7	0	270	0	0	277	0	1	0	9	9.23	0	0	277	1	2	0	0	277	0
